# Supplementary material for: Review of the genus Strumigenys (Hymenoptera, Formicidae, Myrmicinae) in Hong Kong with the description of three new species and the addition of five native and four introduced species records
Source: Zookeys. 2019 Mar 18;831:1–48. doi: 10.3897/zookeys.831.31515 (PMC6433815; doi:10.3897/zookeys.831.31515)
Supplement: XML Treatment for Strumigenys canina [file zookeys.831.31515-treatment1.xml]

<!DOCTYPE tp:taxon-treatment
  PUBLIC "-//TaxonX//DTD Taxonomic Treatment Publishing DTD v0 20100105//EN" "tax-treatment-NSO.dtd">
<tp:taxon-treatment xmlns:tp="http://www.plazi.org/taxpub"><tp:treatment-meta><kwd-group><label>Taxon classification</label><kwd><named-content xmlns:xlink="http://www.w3.org/1999/xlink" content-type="kingdom">Animalia</named-content></kwd><kwd><named-content xmlns:xlink="http://www.w3.org/1999/xlink" content-type="order">Hymenoptera</named-content></kwd><kwd><named-content xmlns:xlink="http://www.w3.org/1999/xlink" content-type="family">Formicidae</named-content></kwd></kwd-group><mixed-citation publication-type="journal"><person-group><name><surname>Tang</surname><given-names>Kit Lam</given-names></name><name><surname>Pierce</surname><given-names>Mac P.</given-names></name><name><surname>Guénard</surname><given-names>Benoit</given-names></name></person-group><article-title>Review of the genus <italic><tp:taxon-name><tp:taxon-name-part taxon-name-part-type="genus" reg="Strumigenys">Strumigenys</tp:taxon-name-part></tp:taxon-name></italic> (<tp:taxon-name><tp:taxon-name-part taxon-name-part-type="order">Hymenoptera</tp:taxon-name-part></tp:taxon-name>, <tp:taxon-name><tp:taxon-name-part taxon-name-part-type="family">Formicidae</tp:taxon-name-part></tp:taxon-name>, <tp:taxon-name><tp:taxon-name-part taxon-name-part-type="subfamily">Myrmicinae</tp:taxon-name-part></tp:taxon-name>) in Hong Kong with the description of three new species and the addition of five native and four introduced species records</article-title><source>Zookeys</source><day>18</day><month>3</month><year>2019</year><volume>831</volume><fpage>1</fpage><lpage>48</lpage><pub-id pub-id-type="doi">10.3897/zookeys.831.31515</pub-id></mixed-citation></tp:treatment-meta><tp:nomenclature><tp:taxon-name>
            <tp:taxon-name-part taxon-name-part-type="genus" reg="Strumigenys">Strumigenys</tp:taxon-name-part>
            <tp:taxon-name-part taxon-name-part-type="species" reg="canina">canina</tp:taxon-name-part>
          </tp:taxon-name><tp:taxon-authority>(Brown &amp; Boisvert, 1979) – First recorded in Hong Kong in 1994 (Fellowes 1996)</tp:taxon-authority><tp:nomenclature-citation-list><tp:nomenclature-citation><tp:taxon-name>
                <tp:taxon-name-part taxon-name-part-type="genus" reg="Pentastruma">Pentastruma</tp:taxon-name-part>
                <tp:taxon-name-part taxon-name-part-type="species" reg="canina">canina</tp:taxon-name-part>
              </tp:taxon-name><comment>Brown and Boisvert 1979: 203, figs 2–4 (w.q.m.) JAPAN. Palearctic.</comment></tp:nomenclature-citation><tp:nomenclature-citation><tp:taxon-name>
                <tp:taxon-name-part taxon-name-part-type="genus" reg="Pyramica">Pyramica</tp:taxon-name-part>
                <tp:taxon-name-part taxon-name-part-type="species" reg="canina">canina</tp:taxon-name-part>
              </tp:taxon-name><comment>(Brown &amp; Boisvert, 1979). Combination in <tp:taxon-name><tp:taxon-name-part taxon-name-part-type="genus" reg="Pyramica">Pyramica</tp:taxon-name-part></tp:taxon-name>: Bolton 1999: 1673.</comment></tp:nomenclature-citation><tp:nomenclature-citation><tp:taxon-name>
                <tp:taxon-name-part taxon-name-part-type="genus" reg="Strumigenys">Strumigenys</tp:taxon-name-part>
                <tp:taxon-name-part taxon-name-part-type="species" reg="canina">canina</tp:taxon-name-part>
              </tp:taxon-name><comment>(Brown &amp; Boisvert, 1979). Combination in <tp:taxon-name><tp:taxon-name-part taxon-name-part-type="genus" reg="Strumigenys">Strumigenys</tp:taxon-name-part></tp:taxon-name>: Baroni Urbani and De Andrade 2007: 116.</comment></tp:nomenclature-citation></tp:nomenclature-citation-list></tp:nomenclature><tp:treatment-sec sec-type="material" id="SECID0ESFAE"><title>Material examined.</title><p>HONG KONG: Central &amp; Western District, LFS Plot 3D, <named-content xmlns:xlink="http://www.w3.org/1999/xlink" content-type="dwc:verbatimCoordinates" xlink:type="simple"><named-content content-type="geo-json" specific-use="{&#34;type&#34;:&#34;Point&#34;,&#34;coordinates&#34;:[114.137804,22.278318]}" id="NCID0E2FAE" xlink:type="simple">22.278318N, 114.137804E</named-content></named-content>, 04.01.2016, G. Yong, Winkler, <abbrev xmlns:xlink="http://www.w3.org/1999/xlink" content-type="institution" xlink:title="Insect Biodiversity and Biogeography Laboratory" id="ABBRID0EAGAE" xlink:type="simple">IBBL</abbrev>; Central &amp; West<!--PageBreak  -->ern District, Lung Fu Shan, <named-content xmlns:xlink="http://www.w3.org/1999/xlink" content-type="dwc:verbatimCoordinates" xlink:type="simple"><named-content content-type="geo-json" specific-use="{&#34;type&#34;:&#34;Point&#34;,&#34;coordinates&#34;:[114.138017,22.278300]}" id="NCID0EKGAE" xlink:type="simple">22.2783N, 114.138017E</named-content></named-content>, 24.04.2015, R.H. Lee, pitfall trap, <abbrev xmlns:xlink="http://www.w3.org/1999/xlink" content-type="institution" xlink:title="Insect Biodiversity and Biogeography Laboratory" id="ABBRID0EPGAE" xlink:type="simple">IBBL</abbrev>; Central &amp; Western District, Lung Fu Shan, <named-content xmlns:xlink="http://www.w3.org/1999/xlink" content-type="dwc:verbatimCoordinates" xlink:type="simple"><named-content content-type="geo-json" specific-use="{&#34;type&#34;:&#34;Point&#34;,&#34;coordinates&#34;:[114.137170,22.278986]}" id="NCID0EXGAE" xlink:type="simple">22.278986N, 114.13717E</named-content></named-content>, 18.11.2014, 211 m, M. Wong, Winkler, 4 Corners, <abbrev xmlns:xlink="http://www.w3.org/1999/xlink" content-type="institution" xlink:title="Insect Biodiversity and Biogeography Laboratory" id="ABBRID0E3GAE" xlink:type="simple">IBBL</abbrev>; Central &amp; Western District, Lung Fu Shan, <named-content xmlns:xlink="http://www.w3.org/1999/xlink" content-type="dwc:verbatimCoordinates" xlink:type="simple"><named-content content-type="geo-json" specific-use="{&#34;type&#34;:&#34;Point&#34;,&#34;coordinates&#34;:[114.136620,22.279033]}" id="NCID0EEHAE" xlink:type="simple">22.2790333N, 114.1366202E</named-content></named-content>, 30.12.2015, G. Yong, Winkler, <abbrev xmlns:xlink="http://www.w3.org/1999/xlink" content-type="institution" xlink:title="Insect Biodiversity and Biogeography Laboratory" id="ABBRID0EJHAE" xlink:type="simple">IBBL</abbrev>; Central &amp; Western District, Lung Fu Shan, <named-content xmlns:xlink="http://www.w3.org/1999/xlink" content-type="dwc:verbatimCoordinates" xlink:type="simple"><named-content content-type="geo-json" specific-use="{&#34;type&#34;:&#34;Point&#34;,&#34;coordinates&#34;:[114.137209,22.279201]}" id="NCID0ERHAE" xlink:type="simple">22.279201N, 114.137209E</named-content></named-content>, 12.09.2018, B. Guénard, hand collection, <abbrev xmlns:xlink="http://www.w3.org/1999/xlink" content-type="institution" xlink:title="Insect Biodiversity and Biogeography Laboratory" id="ABBRID0EWHAE" xlink:type="simple">IBBL</abbrev>; Central &amp; Western District, Lung Fu Shan, <named-content xmlns:xlink="http://www.w3.org/1999/xlink" content-type="dwc:verbatimCoordinates" xlink:type="simple"><named-content content-type="geo-json" specific-use="{&#34;type&#34;:&#34;Point&#34;,&#34;coordinates&#34;:[114.137830,22.280390]}" id="NCID0E5HAE" xlink:type="simple">22.28039N, 114.137830E</named-content></named-content>, 25.11.2014, 295 m, M. Wong, Winkler, 12 Random, <abbrev xmlns:xlink="http://www.w3.org/1999/xlink" content-type="institution" xlink:title="Insect Biodiversity and Biogeography Laboratory" id="ABBRID0EDIAE" xlink:type="simple">IBBL</abbrev>; Central &amp; Western District, The Peak, <named-content xmlns:xlink="http://www.w3.org/1999/xlink" content-type="dwc:verbatimCoordinates" xlink:type="simple"><named-content content-type="geo-json" specific-use="{&#34;type&#34;:&#34;Point&#34;,&#34;coordinates&#34;:[114.141995,22.276038]}" id="NCID0ELIAE" xlink:type="simple">22.276038N, 114.141995E</named-content></named-content>, 17.08.2015, R.H. Lee, Winkler, <abbrev xmlns:xlink="http://www.w3.org/1999/xlink" content-type="institution" xlink:title="Insect Biodiversity and Biogeography Laboratory" id="ABBRID0EQIAE" xlink:type="simple">IBBL</abbrev>; Central &amp; Western District, The Peak, <named-content xmlns:xlink="http://www.w3.org/1999/xlink" content-type="dwc:verbatimCoordinates" xlink:type="simple"><named-content content-type="geo-json" specific-use="{&#34;type&#34;:&#34;Point&#34;,&#34;coordinates&#34;:[114.142300,22.276700]}" id="NCID0EYIAE" xlink:type="simple">22.2767N, 114.1423E</named-content></named-content>, 17.08.2015, R.H. Lee, Winkler, <abbrev xmlns:xlink="http://www.w3.org/1999/xlink" content-type="institution" xlink:title="Insect Biodiversity and Biogeography Laboratory" id="ABBRID0E4IAE" xlink:type="simple">IBBL</abbrev>; North District, A Ma Wat, <named-content xmlns:xlink="http://www.w3.org/1999/xlink" content-type="dwc:verbatimCoordinates" xlink:type="simple"><named-content content-type="geo-json" specific-use="{&#34;type&#34;:&#34;Point&#34;,&#34;coordinates&#34;:[114.244100,22.519100]}" id="NCID0EFJAE" xlink:type="simple">22.5191N, 114.2441E</named-content></named-content>, 19.12.2016, R.H. Lee, Winkler, <abbrev xmlns:xlink="http://www.w3.org/1999/xlink" content-type="institution" xlink:title="Insect Biodiversity and Biogeography Laboratory" id="ABBRID0EKJAE" xlink:type="simple">IBBL</abbrev>; North District, H.W. Hang, <named-content xmlns:xlink="http://www.w3.org/1999/xlink" content-type="dwc:verbatimCoordinates" xlink:type="simple"><named-content content-type="geo-json" specific-use="{&#34;type&#34;:&#34;Point&#34;,&#34;coordinates&#34;:[114.200600,22.528190]}" id="NCID0ESJAE" xlink:type="simple">22.52819N, 114.2006E</named-content></named-content>, 14.06.2015, 29 m, T. Tsang, Winkler, <abbrev xmlns:xlink="http://www.w3.org/1999/xlink" content-type="institution" xlink:title="Insect Biodiversity and Biogeography Laboratory" id="ABBRID0EXJAE" xlink:type="simple">IBBL</abbrev>; North District, Lai Chi Wo, <named-content xmlns:xlink="http://www.w3.org/1999/xlink" content-type="dwc:verbatimCoordinates" xlink:type="simple"><named-content content-type="geo-json" specific-use="{&#34;type&#34;:&#34;Point&#34;,&#34;coordinates&#34;:[114.258000,22.527000]}" id="NCID0E6JAE" xlink:type="simple">22.527N, 114.258E</named-content></named-content>, 08.05.2015, R.H. Lee, Winkler, <abbrev xmlns:xlink="http://www.w3.org/1999/xlink" content-type="institution" xlink:title="Insect Biodiversity and Biogeography Laboratory" id="ABBRID0EEKAE" xlink:type="simple">IBBL</abbrev>; North District, Sheung Wo Hang, <named-content xmlns:xlink="http://www.w3.org/1999/xlink" content-type="dwc:verbatimCoordinates" xlink:type="simple"><named-content content-type="geo-json" specific-use="{&#34;type&#34;:&#34;Point&#34;,&#34;coordinates&#34;:[114.197237,22.522305]}" id="NCID0EMKAE" xlink:type="simple">22.522305N, 114.197237E</named-content></named-content>, 16.06.2015, R.H. Lee, Winkler, <abbrev xmlns:xlink="http://www.w3.org/1999/xlink" content-type="institution" xlink:title="Insect Biodiversity and Biogeography Laboratory" id="ABBRID0ERKAE" xlink:type="simple">IBBL</abbrev>; Sha Tin District, Kam Shan Country Park, <named-content xmlns:xlink="http://www.w3.org/1999/xlink" content-type="dwc:verbatimCoordinates" xlink:type="simple"><named-content content-type="geo-json" specific-use="{&#34;type&#34;:&#34;Point&#34;,&#34;coordinates&#34;:[114.151670,22.356200]}" id="NCID0EZKAE" xlink:type="simple">22.3562N, 114.15167E</named-content></named-content>, 18.10.2017, R. Cheung, Winkler, <abbrev xmlns:xlink="http://www.w3.org/1999/xlink" content-type="institution" xlink:title="Insect Biodiversity and Biogeography Laboratory" id="ABBRID0E5KAE" xlink:type="simple">IBBL</abbrev>; Sha Tin District, Kam Shan Country Park, <named-content xmlns:xlink="http://www.w3.org/1999/xlink" content-type="dwc:verbatimCoordinates" xlink:type="simple"><named-content content-type="geo-json" specific-use="{&#34;type&#34;:&#34;Point&#34;,&#34;coordinates&#34;:[114.148390,22.370890]}" id="NCID0EGLAE" xlink:type="simple">22.37089N, 114.14839E</named-content></named-content>, 18.10.2017, R. Cheung, Winkler, <abbrev xmlns:xlink="http://www.w3.org/1999/xlink" content-type="institution" xlink:title="Insect Biodiversity and Biogeography Laboratory" id="ABBRID0ELLAE" xlink:type="simple">IBBL</abbrev>; Sha Tin District, Lion Rock, <named-content xmlns:xlink="http://www.w3.org/1999/xlink" content-type="dwc:verbatimCoordinates" xlink:type="simple"><named-content content-type="geo-json" specific-use="{&#34;type&#34;:&#34;Point&#34;,&#34;coordinates&#34;:[114.175047,22.357002]}" id="NCID0ETLAE" xlink:type="simple">22.357002N, 114.175047E</named-content></named-content>, 13.07.2015, R.H. Lee, Winkler, <abbrev xmlns:xlink="http://www.w3.org/1999/xlink" content-type="institution" xlink:title="Insect Biodiversity and Biogeography Laboratory" id="ABBRID0EYLAE" xlink:type="simple">IBBL</abbrev>; Sha Tin District, Lion Rock, <named-content xmlns:xlink="http://www.w3.org/1999/xlink" content-type="dwc:verbatimCoordinates" xlink:type="simple"><named-content content-type="geo-json" specific-use="{&#34;type&#34;:&#34;Point&#34;,&#34;coordinates&#34;:[114.175047,22.357002]}" id="NCID0EAMAE" xlink:type="simple">22.357002N, 114.175047E</named-content></named-content>, 15.08.2017, R.H. Lee, Winkler, <abbrev xmlns:xlink="http://www.w3.org/1999/xlink" content-type="institution" xlink:title="Insect Biodiversity and Biogeography Laboratory" id="ABBRID0EFMAE" xlink:type="simple">IBBL</abbrev>; Sha Tin District, Lion Rock, <named-content xmlns:xlink="http://www.w3.org/1999/xlink" content-type="dwc:verbatimCoordinates" xlink:type="simple"><named-content content-type="geo-json" specific-use="{&#34;type&#34;:&#34;Point&#34;,&#34;coordinates&#34;:[114.176995,22.358050]}" id="NCID0ENMAE" xlink:type="simple">22.35805N, 114.176995E</named-content></named-content>, 13.07.2015, R.H. Lee, Winkler, <abbrev xmlns:xlink="http://www.w3.org/1999/xlink" content-type="institution" xlink:title="Insect Biodiversity and Biogeography Laboratory" id="ABBRID0ESMAE" xlink:type="simple">IBBL</abbrev>; Sha Tin District, Lion Rock, <named-content xmlns:xlink="http://www.w3.org/1999/xlink" content-type="dwc:verbatimCoordinates" xlink:type="simple"><named-content content-type="geo-json" specific-use="{&#34;type&#34;:&#34;Point&#34;,&#34;coordinates&#34;:[114.180028,22.360915]}" id="NCID0E1MAE" xlink:type="simple">22.360915N, 114.180028E</named-content></named-content>, 13.07.2015, R.H. Lee, Winkler, <abbrev xmlns:xlink="http://www.w3.org/1999/xlink" content-type="institution" xlink:title="Insect Biodiversity and Biogeography Laboratory" id="ABBRID0E6MAE" xlink:type="simple">IBBL</abbrev>; Sha Tin District, Mau Ping Wood, <named-content xmlns:xlink="http://www.w3.org/1999/xlink" content-type="dwc:verbatimCoordinates" xlink:type="simple"><named-content content-type="geo-json" specific-use="{&#34;type&#34;:&#34;Point&#34;,&#34;coordinates&#34;:[114.241000,22.384400]}" id="NCID0EHNAE" xlink:type="simple">22.3844N, 114.241E</named-content></named-content>, 20.10.2015, R.H. Lee, Winkler, <abbrev xmlns:xlink="http://www.w3.org/1999/xlink" content-type="institution" xlink:title="Insect Biodiversity and Biogeography Laboratory" id="ABBRID0EMNAE" xlink:type="simple">IBBL</abbrev>; Sha Tin District, Tai Po Kau Nature Reserve, <named-content xmlns:xlink="http://www.w3.org/1999/xlink" content-type="dwc:verbatimCoordinates" xlink:type="simple"><named-content content-type="geo-json" specific-use="{&#34;type&#34;:&#34;Point&#34;,&#34;coordinates&#34;:[114.180800,22.428100]}" id="NCID0EUNAE" xlink:type="simple">22.4281N, 114.1808E</named-content></named-content>, 24.02.2016, B. Guénard, Winkler, <abbrev xmlns:xlink="http://www.w3.org/1999/xlink" content-type="institution" xlink:title="Insect Biodiversity and Biogeography Laboratory" id="ABBRID0EZNAE" xlink:type="simple">IBBL</abbrev>; Sha Tin District, Tai Po Kau Nature Reserve, <named-content xmlns:xlink="http://www.w3.org/1999/xlink" content-type="dwc:verbatimCoordinates" xlink:type="simple"><named-content content-type="geo-json" specific-use="{&#34;type&#34;:&#34;Point&#34;,&#34;coordinates&#34;:[114.180800,22.428500]}" id="NCID0EBOAE" xlink:type="simple">22.4285N, 114.1808E</named-content></named-content>, 22.02.2017, B. Guénard, Winkler, <abbrev xmlns:xlink="http://www.w3.org/1999/xlink" content-type="institution" xlink:title="Insect Biodiversity and Biogeography Laboratory" id="ABBRID0EGOAE" xlink:type="simple">IBBL</abbrev>; Sha Tin District, Tai Po Kau, <named-content xmlns:xlink="http://www.w3.org/1999/xlink" content-type="dwc:verbatimCoordinates" xlink:type="simple"><named-content content-type="geo-json" specific-use="{&#34;type&#34;:&#34;Point&#34;,&#34;coordinates&#34;:[114.187800,22.416780]}" id="NCID0EOOAE" xlink:type="simple">22.41678N, 114.1878E</named-content></named-content>, 03.07.2015, 317 m, T. Tsang, Winkler, <abbrev xmlns:xlink="http://www.w3.org/1999/xlink" content-type="institution" xlink:title="Insect Biodiversity and Biogeography Laboratory" id="ABBRID0ETOAE" xlink:type="simple">IBBL</abbrev>; Sha Tin District, Tai Po Kau, <named-content xmlns:xlink="http://www.w3.org/1999/xlink" content-type="dwc:verbatimCoordinates" xlink:type="simple"><named-content content-type="geo-json" specific-use="{&#34;type&#34;:&#34;Point&#34;,&#34;coordinates&#34;:[114.177900,22.418410]}" id="NCID0E2OAE" xlink:type="simple">22.41841N, 114.1779E</named-content></named-content>, 12.07.2015, 295 m, T. Tsang, Winkler, <abbrev xmlns:xlink="http://www.w3.org/1999/xlink" content-type="institution" xlink:title="Insect Biodiversity and Biogeography Laboratory" id="ABBRID0EAPAE" xlink:type="simple">IBBL</abbrev>; Sha Tin District, Tai Po Kau, <named-content xmlns:xlink="http://www.w3.org/1999/xlink" content-type="dwc:verbatimCoordinates" xlink:type="simple"><named-content content-type="geo-json" specific-use="{&#34;type&#34;:&#34;Point&#34;,&#34;coordinates&#34;:[114.180827,22.422858]}" id="NCID0EIPAE" xlink:type="simple">22.422858N, 114.180827E</named-content></named-content>, 14.07.2015, R.H. Lee, Winkler, <abbrev xmlns:xlink="http://www.w3.org/1999/xlink" content-type="institution" xlink:title="Insect Biodiversity and Biogeography Laboratory" id="ABBRID0ENPAE" xlink:type="simple">IBBL</abbrev>; Sha Tin District, Tai Po Kau, <named-content xmlns:xlink="http://www.w3.org/1999/xlink" content-type="dwc:verbatimCoordinates" xlink:type="simple"><named-content content-type="geo-json" specific-use="{&#34;type&#34;:&#34;Point&#34;,&#34;coordinates&#34;:[114.179996,22.427060]}" id="NCID0EVPAE" xlink:type="simple">22.42706N, 114.179996E</named-content></named-content>, 14.07.2015, R.H. Lee, Winkler, <abbrev xmlns:xlink="http://www.w3.org/1999/xlink" content-type="institution" xlink:title="Insect Biodiversity and Biogeography Laboratory" id="ABBRID0E1PAE" xlink:type="simple">IBBL</abbrev>; Tai Po District, Kadoorie Centre, <named-content xmlns:xlink="http://www.w3.org/1999/xlink" content-type="dwc:verbatimCoordinates" xlink:type="simple"><named-content content-type="geo-json" specific-use="{&#34;type&#34;:&#34;Point&#34;,&#34;coordinates&#34;:[114.114910,22.429100]}" id="NCID0ECQAE" xlink:type="simple">22.4291N, 114.11491E</named-content></named-content>, 08.09.2015, R.H. Lee, Winkler, <abbrev xmlns:xlink="http://www.w3.org/1999/xlink" content-type="institution" xlink:title="Insect Biodiversity and Biogeography Laboratory" id="ABBRID0EHQAE" xlink:type="simple">IBBL</abbrev>; Tai Po District, Kadoorie Centre, <named-content xmlns:xlink="http://www.w3.org/1999/xlink" content-type="dwc:verbatimCoordinates" xlink:type="simple"><named-content content-type="geo-json" specific-use="{&#34;type&#34;:&#34;Point&#34;,&#34;coordinates&#34;:[114.114300,22.429700]}" id="NCID0EPQAE" xlink:type="simple">22.4297N, 114.1143E</named-content></named-content>, 08.09.2015, R.H. Lee, Winkler, <abbrev xmlns:xlink="http://www.w3.org/1999/xlink" content-type="institution" xlink:title="Insect Biodiversity and Biogeography Laboratory" id="ABBRID0EUQAE" xlink:type="simple">IBBL</abbrev>; Tai Po District, Kadoorie Farm and Botanic Garden, <named-content xmlns:xlink="http://www.w3.org/1999/xlink" content-type="dwc:verbatimCoordinates" xlink:type="simple"><named-content content-type="geo-json" specific-use="{&#34;type&#34;:&#34;Point&#34;,&#34;coordinates&#34;:[114.121500,22.430760]}" id="NCID0E3QAE" xlink:type="simple">22.43076N, 114.1215E</named-content></named-content>, 04.07.2011, 335 m, P. Ward, sifted litter, <abbrev xmlns:xlink="http://www.w3.org/1999/xlink" content-type="institution" xlink:title="Insect Biodiversity and Biogeography Laboratory" id="ABBRID0EBRAE" xlink:type="simple">IBBL</abbrev>; Tai Po District, KFBG, <named-content xmlns:xlink="http://www.w3.org/1999/xlink" content-type="dwc:verbatimCoordinates" xlink:type="simple"><named-content content-type="geo-json" specific-use="{&#34;type&#34;:&#34;Point&#34;,&#34;coordinates&#34;:[114.119200,22.430200]}" id="NCID0EJRAE" xlink:type="simple">22.4302N, 114.1192E</named-content></named-content>, 14.09.2015, R.H. Lee, Winkler, <abbrev xmlns:xlink="http://www.w3.org/1999/xlink" content-type="institution" xlink:title="Insect Biodiversity and Biogeography Laboratory" id="ABBRID0EORAE" xlink:type="simple">IBBL</abbrev>; Tai Po District, Pak Sha O, <named-content xmlns:xlink="http://www.w3.org/1999/xlink" content-type="dwc:verbatimCoordinates" xlink:type="simple"><named-content content-type="geo-json" specific-use="{&#34;type&#34;:&#34;Point&#34;,&#34;coordinates&#34;:[114.308200,22.447430]}" id="NCID0EWRAE" xlink:type="simple">22.44743N, 114.3082E</named-content></named-content>, 17.10.2017, R. Cheung / M. Pierce, Winkler, <abbrev xmlns:xlink="http://www.w3.org/1999/xlink" content-type="institution" xlink:title="Insect Biodiversity and Biogeography Laboratory" id="ABBRID0E2RAE" xlink:type="simple">IBBL</abbrev>; Tai Po District, Sha Lo Tong, <named-content xmlns:xlink="http://www.w3.org/1999/xlink" content-type="dwc:verbatimCoordinates" xlink:type="simple"><named-content content-type="geo-json" specific-use="{&#34;type&#34;:&#34;Point&#34;,&#34;coordinates&#34;:[114.181950,22.477083]}" id="NCID0EDSAE" xlink:type="simple">22.47708333N, 114.18195E</named-content></named-content>, 28.05.2015, R.H. Lee, Winkler, <abbrev xmlns:xlink="http://www.w3.org/1999/xlink" content-type="institution" xlink:title="Insect Biodiversity and Biogeography Laboratory" id="ABBRID0EISAE" xlink:type="simple">IBBL</abbrev>; Tai Po District, Sha Lo Tong, <named-content xmlns:xlink="http://www.w3.org/1999/xlink" content-type="dwc:verbatimCoordinates" xlink:type="simple"><named-content content-type="geo-json" specific-use="{&#34;type&#34;:&#34;Point&#34;,&#34;coordinates&#34;:[114.182833,22.481767]}" id="NCID0EQSAE" xlink:type="simple">22.4817666N, 114.182833E</named-content></named-content>, 28.05.2015, R.H. Lee, Winkler, <abbrev xmlns:xlink="http://www.w3.org/1999/xlink" content-type="institution" xlink:title="Insect Biodiversity and Biogeography Laboratory" id="ABBRID0EVSAE" xlink:type="simple">IBBL</abbrev>; Tai Po District, Sha Shan, <named-content xmlns:xlink="http://www.w3.org/1999/xlink" content-type="dwc:verbatimCoordinates" xlink:type="simple"><named-content content-type="geo-json" specific-use="{&#34;type&#34;:&#34;Point&#34;,&#34;coordinates&#34;:[114.145000,22.449000]}" id="NCID0E4SAE" xlink:type="simple">22.449N, 114.145E</named-content></named-content>, 03.11.2015, R.H. Lee, Winkler, <abbrev xmlns:xlink="http://www.w3.org/1999/xlink" content-type="institution" xlink:title="Insect Biodiversity and Biogeography Laboratory" id="ABBRID0ECTAE" xlink:type="simple">IBBL</abbrev>; Tai Po District, Tai Om, <named-content xmlns:xlink="http://www.w3.org/1999/xlink" content-type="dwc:verbatimCoordinates" xlink:type="simple"><named-content content-type="geo-json" specific-use="{&#34;type&#34;:&#34;Point&#34;,&#34;coordinates&#34;:[114.135180,22.441710]}" id="NCID0EKTAE" xlink:type="simple">22.44171N, 114.13518E</named-content></named-content>, 28.02.2018, B. Guénard, Winkler, <abbrev xmlns:xlink="http://www.w3.org/1999/xlink" content-type="institution" xlink:title="Insect Biodiversity and Biogeography Laboratory" id="ABBRID0EPTAE" xlink:type="simple">IBBL</abbrev>; Tai Po District, Tai Om, <named-content xmlns:xlink="http://www.w3.org/1999/xlink" content-type="dwc:verbatimCoordinates" xlink:type="simple"><named-content content-type="geo-json" specific-use="{&#34;type&#34;:&#34;Point&#34;,&#34;coordinates&#34;:[114.134571,22.441840]}" id="NCID0EXTAE" xlink:type="simple">22.44184N, 114.134571E</named-content></named-content>, 28.02.2018, B. Guénard, Winkler, <abbrev xmlns:xlink="http://www.w3.org/1999/xlink" content-type="institution" xlink:title="Insect Biodiversity and Biogeography Laboratory" id="ABBRID0E3TAE" xlink:type="simple">IBBL</abbrev>; Tai Po District, Tai Om, <named-content xmlns:xlink="http://www.w3.org/1999/xlink" content-type="dwc:verbatimCoordinates" xlink:type="simple"><named-content content-type="geo-json" specific-use="{&#34;type&#34;:&#34;Point&#34;,&#34;coordinates&#34;:[114.133533,22.441900]}" id="NCID0EEUAE" xlink:type="simple">22.4419N, 114.133533E</named-content></named-content>, 05.10.2016, R.H. Lee, Winkler, <abbrev xmlns:xlink="http://www.w3.org/1999/xlink" content-type="institution" xlink:title="Insect Biodiversity and Biogeography Laboratory" id="ABBRID0EJUAE" xlink:type="simple">IBBL</abbrev>; Tai Po District, Tai Om, <named-content xmlns:xlink="http://www.w3.org/1999/xlink" content-type="dwc:verbatimCoordinates" xlink:type="simple"><named-content content-type="geo-json" specific-use="{&#34;type&#34;:&#34;Point&#34;,&#34;coordinates&#34;:[114.135330,22.442140]}" id="NCID0ERUAE" xlink:type="simple">22.44214N, 114.13533E</named-content></named-content>, 28.02.2018, B. Guénard, Winkler, <abbrev xmlns:xlink="http://www.w3.org/1999/xlink" content-type="institution" xlink:title="Insect Biodiversity and Biogeography Laboratory" id="ABBRID0EWUAE" xlink:type="simple">IBBL</abbrev>; Tai Po District, Tai To Yan, <named-content xmlns:xlink="http://www.w3.org/1999/xlink" content-type="dwc:verbatimCoordinates" xlink:type="simple"><named-content content-type="geo-json" specific-use="{&#34;type&#34;:&#34;Point&#34;,&#34;coordinates&#34;:[114.119370,22.453800]}" id="NCID0E5UAE" xlink:type="simple">22.4538N, 114.11937E</named-content></named-content>, 07.08.2015, R.H. Lee, Winkler, <!--PageBreak  --><abbrev xmlns:xlink="http://www.w3.org/1999/xlink" content-type="institution" xlink:title="Insect Biodiversity and Biogeography Laboratory" id="ABBRID0EEVAE" xlink:type="simple">IBBL</abbrev>; Tsuen Wan District, Lin Fa Shan, <named-content xmlns:xlink="http://www.w3.org/1999/xlink" content-type="dwc:verbatimCoordinates" xlink:type="simple"><named-content content-type="geo-json" specific-use="{&#34;type&#34;:&#34;Point&#34;,&#34;coordinates&#34;:[114.088500,22.395600]}" id="NCID0EMVAE" xlink:type="simple">22.3956N, 114.0885E</named-content></named-content>, 15.07.2016, R.H. Lee, Winkler, <abbrev xmlns:xlink="http://www.w3.org/1999/xlink" content-type="institution" xlink:title="Insect Biodiversity and Biogeography Laboratory" id="ABBRID0ERVAE" xlink:type="simple">IBBL</abbrev>; 41; Tsuen Wan District, Shing Mun, <named-content xmlns:xlink="http://www.w3.org/1999/xlink" content-type="dwc:verbatimCoordinates" xlink:type="simple"><named-content content-type="geo-json" specific-use="{&#34;type&#34;:&#34;Point&#34;,&#34;coordinates&#34;:[114.153917,22.397083]}" id="NCID0EZVAE" xlink:type="simple">22.397083N, 114.1539166E</named-content></named-content>, 14.05.2015, R.H. Lee, Winkler, <abbrev xmlns:xlink="http://www.w3.org/1999/xlink" content-type="institution" xlink:title="Insect Biodiversity and Biogeography Laboratory" id="ABBRID0E5VAE" xlink:type="simple">IBBL</abbrev>; Tsuen Wan District, Shing Mun, <named-content xmlns:xlink="http://www.w3.org/1999/xlink" content-type="dwc:verbatimCoordinates" xlink:type="simple"><named-content content-type="geo-json" specific-use="{&#34;type&#34;:&#34;Point&#34;,&#34;coordinates&#34;:[114.153850,22.397550]}" id="NCID0EGWAE" xlink:type="simple">22.39755N, 114.15385E</named-content></named-content>, 14.05.2015, R.H. Lee, Winkler, <abbrev xmlns:xlink="http://www.w3.org/1999/xlink" content-type="institution" xlink:title="Insect Biodiversity and Biogeography Laboratory" id="ABBRID0ELWAE" xlink:type="simple">IBBL</abbrev>; Tsuen Wan District, Shing Mun, <named-content xmlns:xlink="http://www.w3.org/1999/xlink" content-type="dwc:verbatimCoordinates" xlink:type="simple"><named-content content-type="geo-json" specific-use="{&#34;type&#34;:&#34;Point&#34;,&#34;coordinates&#34;:[114.162800,22.398450]}" id="NCID0ETWAE" xlink:type="simple">22.39845N, 114.1628E</named-content></named-content>, 24.08.2015, 367 m, T. Tsang, Winkler, <abbrev xmlns:xlink="http://www.w3.org/1999/xlink" content-type="institution" xlink:title="Insect Biodiversity and Biogeography Laboratory" id="ABBRID0EYWAE" xlink:type="simple">IBBL</abbrev>; Tuen Mun District, Castle Peak, <named-content xmlns:xlink="http://www.w3.org/1999/xlink" content-type="dwc:verbatimCoordinates" xlink:type="simple"><named-content content-type="geo-json" specific-use="{&#34;type&#34;:&#34;Point&#34;,&#34;coordinates&#34;:[113.955767,22.390117]}" id="NCID0EAXAE" xlink:type="simple">22.390117N, 113.955767E</named-content></named-content>, 30.06.2015, R.H. Lee, pitfall trap, <abbrev xmlns:xlink="http://www.w3.org/1999/xlink" content-type="institution" xlink:title="Insect Biodiversity and Biogeography Laboratory" id="ABBRID0EFXAE" xlink:type="simple">IBBL</abbrev>; Yuen Long District, Ng Tung Chai, <named-content xmlns:xlink="http://www.w3.org/1999/xlink" content-type="dwc:verbatimCoordinates" xlink:type="simple"><named-content content-type="geo-json" specific-use="{&#34;type&#34;:&#34;Point&#34;,&#34;coordinates&#34;:[114.131276,22.429589]}" id="NCID0ENXAE" xlink:type="simple">22.429589N, 114.131276405085E</named-content></named-content>, 01.11.2016, R.H. Lee, pitfall trap, <abbrev xmlns:xlink="http://www.w3.org/1999/xlink" content-type="institution" xlink:title="Insect Biodiversity and Biogeography Laboratory" id="ABBRID0ESXAE" xlink:type="simple">IBBL</abbrev>; Yuen Long District, Ng Tung Chai, <named-content xmlns:xlink="http://www.w3.org/1999/xlink" content-type="dwc:verbatimCoordinates" xlink:type="simple"><named-content content-type="geo-json" specific-use="{&#34;type&#34;:&#34;Point&#34;,&#34;coordinates&#34;:[114.131276,22.429589]}" id="NCID0E1XAE" xlink:type="simple">22.429589N, 114.131276405085E</named-content></named-content>, 01.11.2016, R.H. Lee, Winkler, <abbrev xmlns:xlink="http://www.w3.org/1999/xlink" content-type="institution" xlink:title="Insect Biodiversity and Biogeography Laboratory" id="ABBRID0E6XAE" xlink:type="simple">IBBL</abbrev>.</p></tp:treatment-sec><tp:treatment-sec sec-type="ecology" id="SECID0EEYAE"><title>Ecology.</title><p>One of the most common species of <italic><tp:taxon-name><tp:taxon-name-part taxon-name-part-type="genus" reg="Strumigenys">Strumigenys</tp:taxon-name-part></tp:taxon-name></italic> in Hong Kong (Fig. <xref ref-type="fig" rid="F2">2</xref>), collected in a variety of habitats including trees along roadsides, shrubland, tree plantation (<italic><tp:taxon-name><tp:taxon-name-part taxon-name-part-type="genus" reg="Lophostemon">Lophostemon</tp:taxon-name-part><tp:taxon-name-part taxon-name-part-type="species" reg="confertus">confertus</tp:taxon-name-part></tp:taxon-name></italic> Wilson &amp; Waterh.), bamboo forest, secondary forest and Feng Shui woods. Known elevation range in Hong Kong from 29 to 474 m. In a Winkler sample collected on October 8<sup>th</sup>, 2018, 149 workers, 3 queens, 1 larva of a gyne, 24 alate gynes, and 1 male were collected altogether, potentially belonging to the same colony.</p><fig id="F2" position="float" orientation="portrait"><label>Figure 2.</label><caption><p>Distribution of <italic><tp:taxon-name><tp:taxon-name-part taxon-name-part-type="genus" reg="Strumigenys">Strumigenys</tp:taxon-name-part></tp:taxon-name></italic> species in Hong Kong <bold>A</bold><italic><tp:taxon-name><tp:taxon-name-part taxon-name-part-type="genus" reg="Strumigenys">S.</tp:taxon-name-part><tp:taxon-name-part taxon-name-part-type="species" reg="canina">canina</tp:taxon-name-part></tp:taxon-name></italic>, <italic><tp:taxon-name><tp:taxon-name-part taxon-name-part-type="genus" reg="Strumigenys">S.</tp:taxon-name-part><tp:taxon-name-part taxon-name-part-type="species" reg="elegantula">elegantula</tp:taxon-name-part></tp:taxon-name></italic>, and <italic><tp:taxon-name><tp:taxon-name-part taxon-name-part-type="genus" reg="Strumigenys">S.</tp:taxon-name-part><tp:taxon-name-part taxon-name-part-type="species" reg="emmae">emmae</tp:taxon-name-part></tp:taxon-name></italic><bold>B&amp;nbsp</bold>;<italic>S.&amp;nbsp;<tp:taxon-name><tp:taxon-name-part taxon-name-part-type="genus" reg="Strumigenys"/><tp:taxon-name-part taxon-name-part-type="species" reg="exilirhina">exilirhina</tp:taxon-name-part></tp:taxon-name></italic>, <italic><tp:taxon-name><tp:taxon-name-part taxon-name-part-type="genus" reg="Strumigenys">S.</tp:taxon-name-part><tp:taxon-name-part taxon-name-part-type="species" reg="feae">feae</tp:taxon-name-part></tp:taxon-name></italic>, and <italic><tp:taxon-name><tp:taxon-name-part taxon-name-part-type="genus" reg="Strumigenys">S.</tp:taxon-name-part><tp:taxon-name-part taxon-name-part-type="species" reg="formosa">formosa</tp:taxon-name-part></tp:taxon-name></italic><bold>C</bold><italic><tp:taxon-name><tp:taxon-name-part taxon-name-part-type="genus" reg="Strumigenys">S.</tp:taxon-name-part><tp:taxon-name-part taxon-name-part-type="species" reg="heteropha">heteropha</tp:taxon-name-part></tp:taxon-name></italic>, <italic><tp:taxon-name><tp:taxon-name-part taxon-name-part-type="genus" reg="Strumigenys">S.</tp:taxon-name-part><tp:taxon-name-part taxon-name-part-type="species" reg="hexamera">hexamera</tp:taxon-name-part></tp:taxon-name></italic>, and <italic><tp:taxon-name><tp:taxon-name-part taxon-name-part-type="genus" reg="Strumigenys">S.</tp:taxon-name-part><tp:taxon-name-part taxon-name-part-type="species" reg="hirsuta">hirsuta</tp:taxon-name-part></tp:taxon-name></italic> sp. n. <bold>D</bold><italic><tp:taxon-name><tp:taxon-name-part taxon-name-part-type="genus" reg="Strumigenys">S.</tp:taxon-name-part><tp:taxon-name-part taxon-name-part-type="species" reg="kichijo">kichijo</tp:taxon-name-part></tp:taxon-name></italic>, <italic><tp:taxon-name><tp:taxon-name-part taxon-name-part-type="genus" reg="Strumigenys">S.</tp:taxon-name-part><tp:taxon-name-part taxon-name-part-type="species" reg="lantaui">lantaui</tp:taxon-name-part></tp:taxon-name></italic> sp. n., and <italic><tp:taxon-name><tp:taxon-name-part taxon-name-part-type="genus" reg="Strumigenys">S.</tp:taxon-name-part><tp:taxon-name-part taxon-name-part-type="species" reg="mazu">mazu</tp:taxon-name-part></tp:taxon-name></italic>. Circles represent species previously recorded from Hong Kong, diamonds represent newly recorded species, and stars represent new species. Newly recorded introduced species are shown with red squares, and previously recorded introduced species are shown with red circles. Green shaded portions of the map correspond with higher levels of tree cover, and grey with lower levels of tree cover.</p></caption><graphic xmlns:xlink="http://www.w3.org/1999/xlink" xlink:href="zookeys-831-001-g002.jpg" position="float" orientation="portrait" xlink:type="simple" id="oo_274287.jpg"/></fig></tp:treatment-sec></tp:taxon-treatment>
