# Supplementary material for: Review of the genus Strumigenys (Hymenoptera, Formicidae, Myrmicinae) in Hong Kong with the description of three new species and the addition of five native and four introduced species records
Source: Zookeys. 2019 Mar 18;831:1–48. doi: 10.3897/zookeys.831.31515 (PMC6433815; doi:10.3897/zookeys.831.31515)
Supplement: XML Treatment for Strumigenys lantaui [file zookeys.831.31515-treatment11.xml]

<!DOCTYPE tp:taxon-treatment
  PUBLIC "-//TaxonX//DTD Taxonomic Treatment Publishing DTD v0 20100105//EN" "tax-treatment-NSO.dtd">
<tp:taxon-treatment xmlns:tp="http://www.plazi.org/taxpub"><tp:treatment-meta><kwd-group><label>Taxon classification</label><kwd><named-content xmlns:xlink="http://www.w3.org/1999/xlink" content-type="kingdom">Animalia</named-content></kwd><kwd><named-content xmlns:xlink="http://www.w3.org/1999/xlink" content-type="order">Hymenoptera</named-content></kwd><kwd><named-content xmlns:xlink="http://www.w3.org/1999/xlink" content-type="family">Formicidae</named-content></kwd></kwd-group><mixed-citation publication-type="journal"><person-group><name><surname>Tang</surname><given-names>Kit Lam</given-names></name><name><surname>Pierce</surname><given-names>Mac P.</given-names></name><name><surname>Guénard</surname><given-names>Benoit</given-names></name></person-group><article-title>Review of the genus <italic><tp:taxon-name><tp:taxon-name-part taxon-name-part-type="genus" reg="Strumigenys">Strumigenys</tp:taxon-name-part></tp:taxon-name></italic> (<tp:taxon-name><tp:taxon-name-part taxon-name-part-type="order">Hymenoptera</tp:taxon-name-part></tp:taxon-name>, <tp:taxon-name><tp:taxon-name-part taxon-name-part-type="family">Formicidae</tp:taxon-name-part></tp:taxon-name>, <tp:taxon-name><tp:taxon-name-part taxon-name-part-type="subfamily">Myrmicinae</tp:taxon-name-part></tp:taxon-name>) in Hong Kong with the description of three new species and the addition of five native and four introduced species records</article-title><source>Zookeys</source><day>18</day><month>3</month><year>2019</year><volume>831</volume><fpage>1</fpage><lpage>48</lpage><pub-id pub-id-type="doi">10.3897/zookeys.831.31515</pub-id></mixed-citation></tp:treatment-meta><tp:nomenclature><tp:taxon-name>
            <tp:taxon-name-part taxon-name-part-type="genus" reg="Strumigenys">Strumigenys</tp:taxon-name-part>
            <tp:taxon-name-part taxon-name-part-type="species" reg="lantaui">lantaui</tp:taxon-name-part>
            <object-id xmlns:xlink="http://www.w3.org/1999/xlink" content-type="zoobank" xlink:type="simple">http://zoobank.org/A577ADFF-6CCB-4E1B-A7FE-6F803A0C64EC</object-id>
          </tp:taxon-name><tp:taxon-status xmlns:xlink="http://www.w3.org/1999/xlink" xlink:type="simple">sp. n.</tp:taxon-status><xref ref-type="fig" rid="F9">Fig. 9A–D</xref></tp:nomenclature><tp:treatment-sec sec-type="diagnosis" id="SECID0EMOCI"><title>Diagnosis.</title><p>Anterior clypeal margin medially shallowly convex with 6 anteriorly projecting strap-like hairs; lateral margin each with 3 anteriorly directed spatulate hairs that are smaller than those on the clypeal margin. Mandibles without preapical tooth. Antenna 4-segmented. Orbicular hairs present on dorsal surface of scapes, head, pronotum and mesonotum. Mesonotum in profile not forming a differentiated surface between pronotum and propodeum.</p></tp:treatment-sec><tp:treatment-sec sec-type="type material" id="SECID0EROCI"><title>Type material.</title><p>Holotype worker: Hong Kong, Lantau Island, Penny’s Bay, <named-content xmlns:xlink="http://www.w3.org/1999/xlink" content-type="dwc:verbatimCoordinates" xlink:type="simple"><named-content content-type="geo-json" specific-use="{&#34;type&#34;:&#34;Point&#34;,&#34;coordinates&#34;:[114.033500,22.327100]}" id="NCID0E1OCI" xlink:type="simple">22.3271N, 114.0335E</named-content></named-content>, 9 m, 25 October 2017 (M. Pierce) (collection code WC-PB-NON-06), Winkler [<abbrev xmlns:xlink="http://www.w3.org/1999/xlink" content-type="institution" xlink:title="Insect Biodiversity and Biogeography Laboratory" id="ABBRID0E6OCI" xlink:type="simple">IBBL</abbrev>, ANTWEB1009620]. Paratype workers (<italic>n</italic> = 2): same data as holotype.</p></tp:treatment-sec><tp:treatment-sec sec-type="description" id="SECID0EGPCI"><title>Measurements.</title><p>Holotype worker: <abbrev xmlns:xlink="http://www.w3.org/1999/xlink" xlink:title="Total Length" id="ABBRID0EMPCI" xlink:type="simple">TL</abbrev> 1.6, <abbrev xmlns:xlink="http://www.w3.org/1999/xlink" xlink:title="Head Length" id="ABBRID0EQPCI" xlink:type="simple">HL</abbrev> 0.36, <abbrev xmlns:xlink="http://www.w3.org/1999/xlink" xlink:title="Head Width" id="ABBRID0EUPCI" xlink:type="simple">HW</abbrev> 0.31, <abbrev xmlns:xlink="http://www.w3.org/1999/xlink" xlink:title="Scape Length" id="ABBRID0EYPCI" xlink:type="simple">MandL</abbrev> 0.10, <abbrev xmlns:xlink="http://www.w3.org/1999/xlink" xlink:title="Scape Length" id="ABBRID0E3PCI" xlink:type="simple">SL</abbrev> 0.18, <abbrev xmlns:xlink="http://www.w3.org/1999/xlink" xlink:title="Eye Length" id="ABBRID0EAQCI" xlink:type="simple">EL</abbrev> 0.026, <abbrev xmlns:xlink="http://www.w3.org/1999/xlink" xlink:title="Pronotal Width" id="ABBRID0EEQCI" xlink:type="simple">PW</abbrev> 0.20, <abbrev xmlns:xlink="http://www.w3.org/1999/xlink" xlink:title="Mesosoma Length" id="ABBRID0EIQCI" xlink:type="simple">ML</abbrev> 0.39, <abbrev xmlns:xlink="http://www.w3.org/1999/xlink" xlink:title="Petiolar Length" id="ABBRID0EMQCI" xlink:type="simple">PL</abbrev> 0.19, <abbrev xmlns:xlink="http://www.w3.org/1999/xlink" xlink:title="Petiolar Height" id="ABBRID0EQQCI" xlink:type="simple">PH</abbrev> 0.09, <abbrev xmlns:xlink="http://www.w3.org/1999/xlink" xlink:title="Dorsal Petiolar Width" id="ABBRID0EUQCI" xlink:type="simple">DPW</abbrev> 0.11, <abbrev xmlns:xlink="http://www.w3.org/1999/xlink" xlink:title="Postpetiole Length" id="ABBRID0EYQCI" xlink:type="simple">PPL</abbrev> 0.13, <abbrev xmlns:xlink="http://www.w3.org/1999/xlink" xlink:title="Gaster Length" id="ABBRID0E3QCI" xlink:type="simple">GL</abbrev> 0.40, <abbrev xmlns:xlink="http://www.w3.org/1999/xlink" xlink:title="Cephalic Index" id="ABBRID0EARCI" xlink:type="simple">CI</abbrev> 86, <abbrev xmlns:xlink="http://www.w3.org/1999/xlink" xlink:title="Mandibular Index" id="ABBRID0EERCI" xlink:type="simple">MI</abbrev> 28, <abbrev xmlns:xlink="http://www.w3.org/1999/xlink" xlink:title="Scape Index" id="ABBRID0EIRCI" xlink:type="simple">SI</abbrev> 58, <abbrev xmlns:xlink="http://www.w3.org/1999/xlink" xlink:title="Ocular Index" id="ABBRID0EMRCI" xlink:type="simple">OI</abbrev> 8, <abbrev xmlns:xlink="http://www.w3.org/1999/xlink" xlink:title="Lateral Petiolar Index" id="ABBRID0EQRCI" xlink:type="simple">LPI</abbrev> 51, <abbrev xmlns:xlink="http://www.w3.org/1999/xlink" xlink:title="Dorsal Petiolar Index" id="ABBRID0EURCI" xlink:type="simple">DPI</abbrev> 57. Paratype workers (<italic>n</italic> = 2): <abbrev xmlns:xlink="http://www.w3.org/1999/xlink" xlink:title="Total Length" id="ABBRID0E1RCI" xlink:type="simple">TL</abbrev> 1.6–1.7, <abbrev xmlns:xlink="http://www.w3.org/1999/xlink" xlink:title="Head Length" id="ABBRID0E5RCI" xlink:type="simple">HL</abbrev> 0.37, <abbrev xmlns:xlink="http://www.w3.org/1999/xlink" xlink:title="Head Width" id="ABBRID0ECSCI" xlink:type="simple">HW</abbrev> 0.32–0.33, <abbrev xmlns:xlink="http://www.w3.org/1999/xlink" xlink:title="Scape Length" id="ABBRID0EGSCI" xlink:type="simple">MandL</abbrev> 0.10–0.11, <abbrev xmlns:xlink="http://www.w3.org/1999/xlink" xlink:title="Scape Length" id="ABBRID0EKSCI" xlink:type="simple">SL</abbrev> 0.19, <abbrev xmlns:xlink="http://www.w3.org/1999/xlink" xlink:title="Eye Length" id="ABBRID0EOSCI" xlink:type="simple">EL</abbrev> 0.019–0.022, <abbrev xmlns:xlink="http://www.w3.org/1999/xlink" xlink:title="Pronotal Width" id="ABBRID0ESSCI" xlink:type="simple">PW</abbrev> 0.21, <abbrev xmlns:xlink="http://www.w3.org/1999/xlink" xlink:title="Mesosoma Length" id="ABBRID0EWSCI" xlink:type="simple">ML</abbrev> 0.41, <abbrev xmlns:xlink="http://www.w3.org/1999/xlink" xlink:title="Petiolar Length" id="ABBRID0E1SCI" xlink:type="simple">PL</abbrev> 0.19, <abbrev xmlns:xlink="http://www.w3.org/1999/xlink" xlink:title="Petiolar Height" id="ABBRID0E5SCI" xlink:type="simple">PH</abbrev> 0.10, <abbrev xmlns:xlink="http://www.w3.org/1999/xlink" xlink:title="Dorsal Petiolar Width" id="ABBRID0ECTCI" xlink:type="simple">DPW</abbrev> 0.11, <abbrev xmlns:xlink="http://www.w3.org/1999/xlink" xlink:title="Postpetiole Length" id="ABBRID0EGTCI" xlink:type="simple">PPL</abbrev> 0.13–0.14, <abbrev xmlns:xlink="http://www.w3.org/1999/xlink" xlink:title="Gaster Length" id="ABBRID0EKTCI" xlink:type="simple">GL</abbrev> 0.43–0.45, <abbrev xmlns:xlink="http://www.w3.org/1999/xlink" xlink:title="Cephalic Index" id="ABBRID0EOTCI" xlink:type="simple">CI</abbrev> 86–89, <abbrev xmlns:xlink="http://www.w3.org/1999/xlink" xlink:title="Mandibular Index" id="ABBRID0ESTCI" xlink:type="simple">MI</abbrev> 27–30, <abbrev xmlns:xlink="http://www.w3.org/1999/xlink" xlink:title="Scape Index" id="ABBRID0EWTCI" xlink:type="simple">SI</abbrev> 58–59, <abbrev xmlns:xlink="http://www.w3.org/1999/xlink" xlink:title="Ocular Index" id="ABBRID0E1TCI" xlink:type="simple">OI</abbrev> 6–7, <abbrev xmlns:xlink="http://www.w3.org/1999/xlink" xlink:title="Lateral Petiolar Index" id="ABBRID0E5TCI" xlink:type="simple">LPI</abbrev> 53, <abbrev xmlns:xlink="http://www.w3.org/1999/xlink" xlink:title="Dorsal Petiolar Index" id="ABBRID0ECUCI" xlink:type="simple">DPI</abbrev> 55–57.</p><!--PageBreak  --></tp:treatment-sec><tp:treatment-sec sec-type="description" id="SECID0EHUCI"><title>Worker description.</title><p><bold><italic>Head.</italic></bold> In full-face view occipital margin broadly concave; occipital corner evenly rounded; lateral margin broadly convex and slightly diverging from one another, then forming blunt angle with the strongly converging upper scrobe margin; anterior clypeal margin broadly concave across its width. In profile vertex at or near its highest point evenly curved and convex, without a raised transverse crest. Antenna 4-segmented; scape dorsoventrally flattened and board; subbasal angle expanded anteriorly into a large subbasal lobe. Mandible in full-face view narrow, elongate, curvilinear and without preapical tooth. Proximal to apices with a prominent diastema between the mandibles, through which the labral lobes are visible. Apex of mandible with a nearly vertical series of minute teeth or denticles; apicoventral teeth markedly enlarged.</p><fig id="F9" position="float" orientation="portrait"><label>Figure 9.</label><caption><p><italic><tp:taxon-name><tp:taxon-name-part taxon-name-part-type="genus" reg="Strumigenys">Strumigenys</tp:taxon-name-part><tp:taxon-name-part taxon-name-part-type="species" reg="lantaui">lantaui</tp:taxon-name-part></tp:taxon-name></italic> sp. n. <bold>A–D</bold> holotype worker (ANTWEB1009620) <bold>A</bold> profile view <bold>B</bold> close-up on the antenna <bold>C</bold> dorsal view <bold>D</bold> full-face view.</p></caption><graphic xmlns:xlink="http://www.w3.org/1999/xlink" xlink:href="zookeys-831-001-g009.jpg" position="float" orientation="portrait" xlink:type="simple" id="oo_274295.jpg"/></fig><p><bold><italic>Mesosoma.</italic></bold> In profile view the dorsum of mesosoma broadly, shallowly convex; pronotum bluntly marginate laterally; mesonotum not forming a differentiated surface between pronotum and propodeum; in dorsal view lateral margin with a bluntly rounded angle on each side and meet anteriorly into a broadly convex anterior margin. Propodeum unarmed, declivity with a lamella running down each side.</p><p><bold><italic>Waist segments.</italic></bold> Petiole in profile elongate and subclavate; peduncle does not grade evenly into the node; node in dorsal view long about the same as broad. Disc of postpetiole in dorsal view broader than long and slightly shorter or about the same as petiolar node. Spongiform tissues present on both petiole and postpetiole; ventral lobes of postpetiole in particular extensive; lateral lobe of petiole restricted to posterior <!--PageBreak  -->portion of the node in profile; in dorsal view present along the posterior margin of the petiolar node, and surrounding disc of postpetiole.</p><p><bold><italic>Pilosity.</italic></bold> Anterior clypeal margin with 6 anteriorly projecting strap-like hairs; lateral margin each with 3 anteriorly directed spatulate hairs that are smaller than those on clypeal margin. Leading edge of scape with row of basally directed spatulate hairs. Orbicular hairs present on dorsal surface of scapes and all over the cephalic dorsum, including clypeal dorsum, and promesonotal dorsum; dorsal surface of mandibles with short appressed simple or spatulate hairs. Dorsal surfaces of tibiae with short appressed spatulate hairs. Petiolar node and disc of postpetiole with posteriorly directed spatulate hairs, and at most a few decumbent to suberect short simple hairs on the disc of postpetiole; first gastral tergite with numerous short, simple standing hairs.</p><p><bold><italic>Sculpture.</italic></bold> Cephalic dorsum, including surface of antennal scrobe and antenna, areolate. Dorsum of mesosoma and side of pronotum areolate to densely reticulate-punctate, and with fine reticulopunctate; mesopleuron and side of propodeum mostly smooth and shining, while in some specimens those can appear opaquer but with undefined sculpture. Dorsum of petiolar node and disc of postpetiole generally smooth and shining; basigastral costulae short and arise across entire width of tergite.</p></tp:treatment-sec><tp:treatment-sec sec-type="comments" id="SECID0E2WCI"><title>Comments.</title><p><italic><tp:taxon-name><tp:taxon-name-part taxon-name-part-type="genus" reg="Strumigenys">Strumigenys</tp:taxon-name-part><tp:taxon-name-part taxon-name-part-type="species" reg="lantaui">lantaui</tp:taxon-name-part></tp:taxon-name></italic> is a member of the <italic>argiola</italic>-complex in the <italic><tp:taxon-name><tp:taxon-name-part taxon-name-part-type="genus" reg="Strumigenys">S.</tp:taxon-name-part><tp:taxon-name-part taxon-name-part-type="species" reg="argiola">argiola</tp:taxon-name-part></tp:taxon-name></italic>-group and shares all the characters (<xref ref-type="bibr" rid="B2">Bolton 2000</xref>). <italic><tp:taxon-name><tp:taxon-name-part taxon-name-part-type="genus" reg="Strumigenys">S.</tp:taxon-name-part><tp:taxon-name-part taxon-name-part-type="species" reg="lantaui">lantaui</tp:taxon-name-part></tp:taxon-name></italic> is well distinguished from all other Oriental species in the species group by its 4-segmented antennae, and absence of any scale-like, orbicular, or spoon-shaped hairs on the surface of the mandibles. In addition, unlike <italic><tp:taxon-name><tp:taxon-name-part taxon-name-part-type="genus" reg="Strumigenys">S.</tp:taxon-name-part><tp:taxon-name-part taxon-name-part-type="species" reg="hirashimai">hirashimai</tp:taxon-name-part></tp:taxon-name></italic> or <italic><tp:taxon-name><tp:taxon-name-part taxon-name-part-type="genus" reg="Strumigenys">S.</tp:taxon-name-part><tp:taxon-name-part taxon-name-part-type="species" reg="lachesis">lachesis</tp:taxon-name-part></tp:taxon-name></italic>, projecting strap-like hairs on the anterior clypeal margin are not directed nor curved towards the midline. It is unlike <italic><tp:taxon-name><tp:taxon-name-part taxon-name-part-type="genus" reg="Strumigenys">S.</tp:taxon-name-part><tp:taxon-name-part taxon-name-part-type="species" reg="hexamera">hexamera</tp:taxon-name-part></tp:taxon-name></italic> and <italic><tp:taxon-name><tp:taxon-name-part taxon-name-part-type="genus" reg="Strumigenys">S.</tp:taxon-name-part><tp:taxon-name-part taxon-name-part-type="species" reg="tisiphone">tisiphone</tp:taxon-name-part></tp:taxon-name></italic>, in the absence of preapical teeth, and the mesonotum, in profile, not forming a differentiated surface between pronotum and propodeum.</p><p><italic><tp:taxon-name><tp:taxon-name-part taxon-name-part-type="genus" reg="Strumigenys">Strumigenys</tp:taxon-name-part><tp:taxon-name-part taxon-name-part-type="species" reg="lantaui">lantaui</tp:taxon-name-part></tp:taxon-name></italic> (<abbrev xmlns:xlink="http://www.w3.org/1999/xlink" xlink:title="Head Length" id="ABBRID0EJ1CI" xlink:type="simple">HL</abbrev> 0.36–0.37, <abbrev xmlns:xlink="http://www.w3.org/1999/xlink" xlink:title="Head Width" id="ABBRID0EN1CI" xlink:type="simple">HW</abbrev> 0.31–0.33, <abbrev xmlns:xlink="http://www.w3.org/1999/xlink" xlink:title="Mesosoma Length" id="ABBRID0ER1CI" xlink:type="simple">ML</abbrev> 0.39–0.41) is also a smaller species than all other Oriental species in the species group: <italic><tp:taxon-name><tp:taxon-name-part taxon-name-part-type="genus" reg="Strumigenys">S.</tp:taxon-name-part><tp:taxon-name-part taxon-name-part-type="species" reg="hirashimai">hirashimai</tp:taxon-name-part></tp:taxon-name></italic> (<abbrev xmlns:xlink="http://www.w3.org/1999/xlink" xlink:title="Head Length" id="ABBRID0EA2CI" xlink:type="simple">HL</abbrev> 0.40–0.46, <abbrev xmlns:xlink="http://www.w3.org/1999/xlink" xlink:title="Head Width" id="ABBRID0EE2CI" xlink:type="simple">HW</abbrev> 0.36–0.40, <abbrev xmlns:xlink="http://www.w3.org/1999/xlink" xlink:title="Mesosoma Length" id="ABBRID0EI2CI" xlink:type="simple">ML</abbrev> 0.42–0.48), <italic><tp:taxon-name><tp:taxon-name-part taxon-name-part-type="genus" reg="Strumigenys">S.</tp:taxon-name-part><tp:taxon-name-part taxon-name-part-type="species" reg="lachesis">lachesis</tp:taxon-name-part></tp:taxon-name></italic> (<abbrev xmlns:xlink="http://www.w3.org/1999/xlink" xlink:title="Head Length" id="ABBRID0EX2CI" xlink:type="simple">HL</abbrev> 0.39, <abbrev xmlns:xlink="http://www.w3.org/1999/xlink" xlink:title="Head Width" id="ABBRID0E22CI" xlink:type="simple">HW</abbrev> 0.39, <abbrev xmlns:xlink="http://www.w3.org/1999/xlink" xlink:title="Mesosoma Length" id="ABBRID0E62CI" xlink:type="simple">ML</abbrev> 0.42), <italic><tp:taxon-name><tp:taxon-name-part taxon-name-part-type="genus" reg="Strumigenys">S.</tp:taxon-name-part><tp:taxon-name-part taxon-name-part-type="species" reg="hexamera">hexamera</tp:taxon-name-part></tp:taxon-name></italic> (<abbrev xmlns:xlink="http://www.w3.org/1999/xlink" xlink:title="Head Length" id="ABBRID0EO3CI" xlink:type="simple">HL</abbrev> 0.50–0.53, <abbrev xmlns:xlink="http://www.w3.org/1999/xlink" xlink:title="Head Width" id="ABBRID0ES3CI" xlink:type="simple">HW</abbrev> 0.53–0.55, <abbrev xmlns:xlink="http://www.w3.org/1999/xlink" xlink:title="Mesosoma Length" id="ABBRID0EW3CI" xlink:type="simple">ML</abbrev> 0.57–0.60), <italic><tp:taxon-name><tp:taxon-name-part taxon-name-part-type="genus" reg="Strumigenys">S.</tp:taxon-name-part><tp:taxon-name-part taxon-name-part-type="species" reg="tisiphone">tisiphone</tp:taxon-name-part></tp:taxon-name></italic> (<abbrev xmlns:xlink="http://www.w3.org/1999/xlink" xlink:title="Head Length" id="ABBRID0EF4CI" xlink:type="simple">HL</abbrev> 0.50, <abbrev xmlns:xlink="http://www.w3.org/1999/xlink" xlink:title="Head Width" id="ABBRID0EJ4CI" xlink:type="simple">HW</abbrev> 0.48, <abbrev xmlns:xlink="http://www.w3.org/1999/xlink" xlink:title="Mesosoma Length" id="ABBRID0EN4CI" xlink:type="simple">ML</abbrev> 0.53), and <italic><tp:taxon-name><tp:taxon-name-part taxon-name-part-type="genus" reg="Strumigenys">S.</tp:taxon-name-part><tp:taxon-name-part taxon-name-part-type="species" reg="sinensis">sinensis</tp:taxon-name-part></tp:taxon-name></italic> (<abbrev xmlns:xlink="http://www.w3.org/1999/xlink" xlink:title="Head Length" id="ABBRID0E34CI" xlink:type="simple">HL</abbrev> 0.52, <abbrev xmlns:xlink="http://www.w3.org/1999/xlink" xlink:title="Head Width" id="ABBRID0EA5CI" xlink:type="simple">HW</abbrev> 0.46, <abbrev xmlns:xlink="http://www.w3.org/1999/xlink" xlink:title="Mesosoma Length" id="ABBRID0EE5CI" xlink:type="simple">ML</abbrev> 0.50).</p></tp:treatment-sec><tp:treatment-sec sec-type="etymology" id="SECID0EI5CI"><title>Etymology.</title><p>This species is named after Lantau Island, the type locality and currently only known location for the species.</p></tp:treatment-sec><tp:treatment-sec sec-type="Geographic range" id="SECID0EN5CI"><title>Geographic range.</title><p>Hong Kong.</p></tp:treatment-sec><tp:treatment-sec sec-type="ecology" id="SECID0ES5CI"><title>Ecology.</title><p><italic><tp:taxon-name><tp:taxon-name-part taxon-name-part-type="genus" reg="Strumigenys">Strumigenys</tp:taxon-name-part><tp:taxon-name-part taxon-name-part-type="species" reg="lantaui">lantaui</tp:taxon-name-part></tp:taxon-name></italic> is currently only known from a single location (Fig.&amp;nbsp;2) where it was collected by leaf-litter extraction at the inner edge of a secondary forest.</p></tp:treatment-sec><ref-list><ref id="B2"><mixed-citation xmlns:xlink="http://www.w3.org/1999/xlink" xlink:type="simple"><person-group><name name-style="western"><surname>Bolton</surname><given-names>B</given-names></name></person-group> (<year>2000</year>) <article-title>The ant tribe <tp:taxon-name><tp:taxon-name-part taxon-name-part-type="tribe">Dacetini</tp:taxon-name-part></tp:taxon-name>.</article-title><source>Memoirs of the American Entomological Institute</source><volume>65</volume>: <fpage>1</fpage>–<lpage>1028</lpage>.</mixed-citation></ref></ref-list></tp:taxon-treatment>
