# Supplementary material for: Review of the genus Strumigenys (Hymenoptera, Formicidae, Myrmicinae) in Hong Kong with the description of three new species and the addition of five native and four introduced species records
Source: Zookeys. 2019 Mar 18;831:1–48. doi: 10.3897/zookeys.831.31515 (PMC6433815; doi:10.3897/zookeys.831.31515)
Supplement: XML Treatment for Strumigenys membranifera [file zookeys.831.31515-treatment13.xml]

<!DOCTYPE tp:taxon-treatment
  PUBLIC "-//TaxonX//DTD Taxonomic Treatment Publishing DTD v0 20100105//EN" "tax-treatment-NSO.dtd">
<tp:taxon-treatment xmlns:tp="http://www.plazi.org/taxpub"><tp:treatment-meta><kwd-group><label>Taxon classification</label><kwd><named-content xmlns:xlink="http://www.w3.org/1999/xlink" content-type="kingdom">Animalia</named-content></kwd><kwd><named-content xmlns:xlink="http://www.w3.org/1999/xlink" content-type="order">Hymenoptera</named-content></kwd><kwd><named-content xmlns:xlink="http://www.w3.org/1999/xlink" content-type="family">Formicidae</named-content></kwd></kwd-group><mixed-citation publication-type="journal"><person-group><name><surname>Tang</surname><given-names>Kit Lam</given-names></name><name><surname>Pierce</surname><given-names>Mac P.</given-names></name><name><surname>Guénard</surname><given-names>Benoit</given-names></name></person-group><article-title>Review of the genus <italic><tp:taxon-name><tp:taxon-name-part taxon-name-part-type="genus" reg="Strumigenys">Strumigenys</tp:taxon-name-part></tp:taxon-name></italic> (<tp:taxon-name><tp:taxon-name-part taxon-name-part-type="order">Hymenoptera</tp:taxon-name-part></tp:taxon-name>, <tp:taxon-name><tp:taxon-name-part taxon-name-part-type="family">Formicidae</tp:taxon-name-part></tp:taxon-name>, <tp:taxon-name><tp:taxon-name-part taxon-name-part-type="subfamily">Myrmicinae</tp:taxon-name-part></tp:taxon-name>) in Hong Kong with the description of three new species and the addition of five native and four introduced species records</article-title><source>Zookeys</source><day>18</day><month>3</month><year>2019</year><volume>831</volume><fpage>1</fpage><lpage>48</lpage><pub-id pub-id-type="doi">10.3897/zookeys.831.31515</pub-id></mixed-citation></tp:treatment-meta><tp:nomenclature><tp:taxon-name>
            <tp:taxon-name-part taxon-name-part-type="genus" reg="Strumigenys">Strumigenys</tp:taxon-name-part>
            <tp:taxon-name-part taxon-name-part-type="species" reg="membranifera">membranifera</tp:taxon-name-part>
          </tp:taxon-name><tp:taxon-authority>Emery, 1869</tp:taxon-authority><tp:taxon-status xmlns:xlink="http://www.w3.org/1999/xlink" xlink:type="simple">- new record</tp:taxon-status><xref ref-type="fig" rid="F5">Fig. 5D–F</xref><tp:nomenclature-citation-list><tp:nomenclature-citation><tp:taxon-name><tp:taxon-name-part taxon-name-part-type="genus" reg="Strumigenys">Strumigenys</tp:taxon-name-part> (<tp:taxon-name-part taxon-name-part-type="subgenus" reg="Trichoscapa">Trichoscapa</tp:taxon-name-part>) <tp:taxon-name-part taxon-name-part-type="species" reg="membranifera">membranifera</tp:taxon-name-part></tp:taxon-name><comment>Emery 1869: 24, fig. 11 (w.) ITALY. Palearctic.</comment></tp:nomenclature-citation><tp:nomenclature-citation><tp:taxon-name><tp:taxon-name-part taxon-name-part-type="genus" reg="Strumigenys">Strumigenys</tp:taxon-name-part> (<tp:taxon-name-part taxon-name-part-type="subgenus" reg="Cephaloxys">Cephaloxys</tp:taxon-name-part>) <tp:taxon-name-part taxon-name-part-type="species" reg="membranifera">membranifera</tp:taxon-name-part></tp:taxon-name><comment>(Emery, 1869). Combination in <tp:taxon-name><tp:taxon-name-part taxon-name-part-type="genus" reg="Strumigenys">Strumigenys</tp:taxon-name-part> (<tp:taxon-name-part taxon-name-part-type="subgenus" reg="Cephaloxys">Cephaloxys</tp:taxon-name-part>)</tp:taxon-name>: Emery 1916: 205.</comment></tp:nomenclature-citation><tp:nomenclature-citation><tp:taxon-name>
                <tp:taxon-name-part taxon-name-part-type="genus" reg="Trichoscapa">Trichoscapa</tp:taxon-name-part>
                <tp:taxon-name-part taxon-name-part-type="species" reg="membranifera">membranifera</tp:taxon-name-part>
              </tp:taxon-name><comment>(Emery, 1869). Combination in <tp:taxon-name><tp:taxon-name-part taxon-name-part-type="genus" reg="Trichoscapa">Trichoscapa</tp:taxon-name-part></tp:taxon-name>: Brown 1948: 113.</comment></tp:nomenclature-citation><tp:nomenclature-citation><tp:taxon-name>
                <tp:taxon-name-part taxon-name-part-type="genus" reg="Pyramica">Pyramica</tp:taxon-name-part>
                <tp:taxon-name-part taxon-name-part-type="species" reg="membranifera">membranifera</tp:taxon-name-part>
              </tp:taxon-name><comment>(Emery, 1869). Combination in <tp:taxon-name><tp:taxon-name-part taxon-name-part-type="genus" reg="Pyramica">Pyramica</tp:taxon-name-part></tp:taxon-name>: Bolton 1999: 1673.</comment></tp:nomenclature-citation><tp:nomenclature-citation><tp:taxon-name>
                <tp:taxon-name-part taxon-name-part-type="genus" reg="Strumigenys">Strumigenys</tp:taxon-name-part>
                <tp:taxon-name-part taxon-name-part-type="species" reg="membranifera">membranifera</tp:taxon-name-part>
              </tp:taxon-name><comment>(Emery, 1869). Combination in <tp:taxon-name><tp:taxon-name-part taxon-name-part-type="genus" reg="Strumigenys">Strumigenys</tp:taxon-name-part></tp:taxon-name>: Baroni Urbani and De Andrade 2007: 123.</comment></tp:nomenclature-citation><tp:nomenclature-citation><tp:taxon-name>
                <tp:taxon-name-part taxon-name-part-type="genus" reg="Strumigenys"/>
                <tp:taxon-name-part taxon-name-part-type="species" reg="membranifera"/>
              </tp:taxon-name><comment>Senior synonym of <tp:taxon-name><tp:taxon-name-part taxon-name-part-type="genus" reg="Strumigenys">S.</tp:taxon-name-part><tp:taxon-name-part taxon-name-part-type="species" reg="foochowensis">foochowensis</tp:taxon-name-part></tp:taxon-name>, <tp:taxon-name><tp:taxon-name-part taxon-name-part-type="genus" reg="Strumigenys">S.</tp:taxon-name-part><tp:taxon-name-part taxon-name-part-type="species" reg="membranifera">membranifera</tp:taxon-name-part><tp:taxon-name-part taxon-name-part-type="subspecies" reg="marioni">marioni</tp:taxon-name-part></tp:taxon-name>, <tp:taxon-name><tp:taxon-name-part taxon-name-part-type="genus" reg="Strumigenys">S.</tp:taxon-name-part><tp:taxon-name-part taxon-name-part-type="species" reg="membranifera">membranifera</tp:taxon-name-part><tp:taxon-name-part taxon-name-part-type="subspecies" reg="santschii">santschii</tp:taxon-name-part></tp:taxon-name>, <tp:taxon-name><tp:taxon-name-part taxon-name-part-type="genus" reg="Strumigenys">S.</tp:taxon-name-part><tp:taxon-name-part taxon-name-part-type="species" reg="silvestriana">silvestriana</tp:taxon-name-part></tp:taxon-name>, <tp:taxon-name><tp:taxon-name-part taxon-name-part-type="genus" reg="Strumigenys">S.</tp:taxon-name-part><tp:taxon-name-part taxon-name-part-type="species" reg="membranifera">membranifera</tp:taxon-name-part><tp:taxon-name-part taxon-name-part-type="subspecies" reg="simillima">simillima</tp:taxon-name-part></tp:taxon-name>, <tp:taxon-name><tp:taxon-name-part taxon-name-part-type="genus" reg="Strumigenys">S.</tp:taxon-name-part><tp:taxon-name-part taxon-name-part-type="species" reg="vitiensis">vitiensis</tp:taxon-name-part></tp:taxon-name>, <tp:taxon-name><tp:taxon-name-part taxon-name-part-type="genus" reg="Strumigenys">S.</tp:taxon-name-part><tp:taxon-name-part taxon-name-part-type="species" reg="membranifera">membranifera</tp:taxon-name-part><tp:taxon-name-part taxon-name-part-type="subspecies" reg="williamsi">williamsi</tp:taxon-name-part></tp:taxon-name>: Brown 1948: 114. </comment></tp:nomenclature-citation></tp:nomenclature-citation-list></tp:nomenclature><tp:treatment-sec sec-type="material" id="SECID0EHQDI"><title>Material examined.</title><p>HONG KONG: Islands District, Chek Lap Kok, <named-content xmlns:xlink="http://www.w3.org/1999/xlink" content-type="dwc:verbatimCoordinates" xlink:type="simple"><named-content content-type="geo-json" specific-use="{&#34;type&#34;:&#34;Point&#34;,&#34;coordinates&#34;:[113.933600,22.294700]}" id="NCID0EQQDI" xlink:type="simple">22.2947N, 113.9336E</named-content></named-content>, 21 m, B.M. Worthington, Winkler, 4 Corners, <abbrev xmlns:xlink="http://www.w3.org/1999/xlink" content-type="institution" xlink:title="Insect Biodiversity and Biogeography Laboratory" id="ABBRID0EVQDI" xlink:type="simple">IBBL</abbrev>; Islands District, Chek Lap Kok, <named-content xmlns:xlink="http://www.w3.org/1999/xlink" content-type="dwc:verbatimCoordinates" xlink:type="simple"><named-content content-type="geo-json" specific-use="{&#34;type&#34;:&#34;Point&#34;,&#34;coordinates&#34;:[113.935400,22.295300]}" id="NCID0E4QDI" xlink:type="simple">22.2953N, 113.9354E</named-content></named-content>, 28 m, B.M. Worthington, Winkler, 12 Random, <abbrev xmlns:xlink="http://www.w3.org/1999/xlink" content-type="institution" xlink:title="Insect Biodiversity and Biogeography Laboratory" id="ABBRID0ECRDI" xlink:type="simple">IBBL</abbrev>; Islands District, Chek Lap Kok, <named-content xmlns:xlink="http://www.w3.org/1999/xlink" content-type="dwc:verbatimCoordinates" xlink:type="simple"><named-content content-type="geo-json" specific-use="{&#34;type&#34;:&#34;Point&#34;,&#34;coordinates&#34;:[113.935400,22.295300]}" id="NCID0EKRDI" xlink:type="simple">22.2953N, 113.9354E</named-content></named-content>, B.M. Worthington, Winkler, 12 Random, <abbrev xmlns:xlink="http://www.w3.org/1999/xlink" content-type="institution" xlink:title="Insect Biodiversity and Biogeography Laboratory" id="ABBRID0EPRDI" xlink:type="simple">IBBL</abbrev>; Islands District, Chek Lap Kok, <named-content xmlns:xlink="http://www.w3.org/1999/xlink" content-type="dwc:verbatimCoordinates" xlink:type="simple"><named-content content-type="geo-json" specific-use="{&#34;type&#34;:&#34;Point&#34;,&#34;coordinates&#34;:[113.933800,22.295700]}" id="NCID0EXRDI" xlink:type="simple">22.2957N, 113.9338E</named-content></named-content>, 15 m, B.M. Worthington, Winkler, 12 Random, <abbrev xmlns:xlink="http://www.w3.org/1999/xlink" content-type="institution" xlink:title="Insect Biodiversity and Biogeography Laboratory" id="ABBRID0E3RDI" xlink:type="simple">IBBL</abbrev>; Islands District, Chek Lap Kok, <named-content xmlns:xlink="http://www.w3.org/1999/xlink" content-type="dwc:verbatimCoordinates" xlink:type="simple"><named-content content-type="geo-json" specific-use="{&#34;type&#34;:&#34;Point&#34;,&#34;coordinates&#34;:[113.933800,22.295700]}" id="NCID0EESDI" xlink:type="simple">22.2957N, 113.9338E</named-content></named-content>, 15 m, B.M. Worthington, Winkler, 4 Corners, <abbrev xmlns:xlink="http://www.w3.org/1999/xlink" content-type="institution" xlink:title="Insect Biodiversity and Biogeography Laboratory" id="ABBRID0EJSDI" xlink:type="simple">IBBL</abbrev>; Islands District, Chek Lap Kok, <named-content xmlns:xlink="http://www.w3.org/1999/xlink" content-type="dwc:verbatimCoordinates" xlink:type="simple"><named-content content-type="geo-json" specific-use="{&#34;type&#34;:&#34;Point&#34;,&#34;coordinates&#34;:[113.933800,22.295700]}" id="NCID0ERSDI" xlink:type="simple">22.2957N, 113.9338E</named-content></named-content>, B.M. Worthington, Winkler, 12 Random, <abbrev xmlns:xlink="http://www.w3.org/1999/xlink" content-type="institution" xlink:title="Insect Biodiversity and Biogeography Laboratory" id="ABBRID0EWSDI" xlink:type="simple">IBBL</abbrev>; Islands District, Chek Lap Kok, <named-content xmlns:xlink="http://www.w3.org/1999/xlink" content-type="dwc:verbatimCoordinates" xlink:type="simple"><named-content content-type="geo-json" specific-use="{&#34;type&#34;:&#34;Point&#34;,&#34;coordinates&#34;:[113.939800,22.313900]}" id="NCID0E5SDI" xlink:type="simple">22.3139N, 113.9398E</named-content></named-content>, 2 m, B.M. Worthington, Winkler, 4 Corners, <abbrev xmlns:xlink="http://www.w3.org/1999/xlink" content-type="institution" xlink:title="Insect Biodiversity and Biogeography Laboratory" id="ABBRID0EDTDI" xlink:type="simple">IBBL</abbrev>; Islands District, Chek Lap Kok, <named-content xmlns:xlink="http://www.w3.org/1999/xlink" content-type="dwc:verbatimCoordinates" xlink:type="simple"><named-content content-type="geo-json" specific-use="{&#34;type&#34;:&#34;Point&#34;,&#34;coordinates&#34;:[113.939800,22.313900]}" id="NCID0ELTDI" xlink:type="simple">22.3139N, 113.9398E</named-content></named-content>, B.M. Worthington, Winkler, 12 Random, <abbrev xmlns:xlink="http://www.w3.org/1999/xlink" content-type="institution" xlink:title="Insect Biodiversity and Biogeography Laboratory" id="ABBRID0EQTDI" xlink:type="simple">IBBL</abbrev>; Islands District, Chek Lap Kok, <named-content xmlns:xlink="http://www.w3.org/1999/xlink" content-type="dwc:verbatimCoordinates" xlink:type="simple"><named-content content-type="geo-json" specific-use="{&#34;type&#34;:&#34;Point&#34;,&#34;coordinates&#34;:[113.940700,22.315300]}" id="NCID0EYTDI" xlink:type="simple">22.3153N, 113.9407E</named-content></named-content>, B.M. Worthington, Winkler, 12 Random, <abbrev xmlns:xlink="http://www.w3.org/1999/xlink" content-type="institution" xlink:title="Insect Biodiversity and Biogeography Laboratory" id="ABBRID0E4TDI" xlink:type="simple">IBBL</abbrev>; Islands District, Chek Lap Kok, <named-content xmlns:xlink="http://www.w3.org/1999/xlink" content-type="dwc:verbatimCoordinates" xlink:type="simple"><named-content content-type="geo-json" specific-use="{&#34;type&#34;:&#34;Point&#34;,&#34;coordinates&#34;:[113.940700,22.315300]}" id="NCID0EFUDI" xlink:type="simple">22.3153N, 113.9407E</named-content></named-content>, B.M. Worthington, Winkler, 4 <!--PageBreak  -->Corners, <abbrev xmlns:xlink="http://www.w3.org/1999/xlink" content-type="institution" xlink:title="Insect Biodiversity and Biogeography Laboratory" id="ABBRID0EMUDI" xlink:type="simple">IBBL</abbrev>; Islands District, Disneyland, <named-content xmlns:xlink="http://www.w3.org/1999/xlink" content-type="dwc:verbatimCoordinates" xlink:type="simple"><named-content content-type="geo-json" specific-use="{&#34;type&#34;:&#34;Point&#34;,&#34;coordinates&#34;:[114.045750,22.309433]}" id="NCID0EUUDI" xlink:type="simple">22.309433N, 114.04575E</named-content></named-content>, 19.07.2016, B. Guénard, Gut content Water Dragon, <abbrev xmlns:xlink="http://www.w3.org/1999/xlink" content-type="institution" xlink:title="Insect Biodiversity and Biogeography Laboratory" id="ABBRID0EZUDI" xlink:type="simple">IBBL</abbrev>; Tai Po District, Ping Shan Chai, <named-content xmlns:xlink="http://www.w3.org/1999/xlink" content-type="dwc:verbatimCoordinates" xlink:type="simple"><named-content content-type="geo-json" specific-use="{&#34;type&#34;:&#34;Point&#34;,&#34;coordinates&#34;:[114.187000,22.486000]}" id="NCID0EBVDI" xlink:type="simple">22.486N, 114.187E</named-content></named-content>, 13.06.2015, C. Barthélémy, Malaise trap, <abbrev xmlns:xlink="http://www.w3.org/1999/xlink" content-type="institution" xlink:title="Insect Biodiversity and Biogeography Laboratory" id="ABBRID0EGVDI" xlink:type="simple">IBBL</abbrev>; Tai Po District, To Kwa Peng, <named-content xmlns:xlink="http://www.w3.org/1999/xlink" content-type="dwc:verbatimCoordinates" xlink:type="simple"><named-content content-type="geo-json" specific-use="{&#34;type&#34;:&#34;Point&#34;,&#34;coordinates&#34;:[114.333600,22.429010]}" id="NCID0EOVDI" xlink:type="simple">22.42901N, 114.3336E</named-content></named-content>, 25.05.2018, 1 m, R. Cheung / C. Taylor, Malaise trap, <abbrev xmlns:xlink="http://www.w3.org/1999/xlink" content-type="institution" xlink:title="Insect Biodiversity and Biogeography Laboratory" id="ABBRID0ETVDI" xlink:type="simple">IBBL</abbrev>; Yuen Long District, Lok Ma Chau, <named-content xmlns:xlink="http://www.w3.org/1999/xlink" content-type="dwc:verbatimCoordinates" xlink:type="simple"><named-content content-type="geo-json" specific-use="{&#34;type&#34;:&#34;Point&#34;,&#34;coordinates&#34;:[114.063760,22.510310]}" id="NCID0E2VDI" xlink:type="simple">22.51031N, 114.06376E</named-content></named-content>, 16.05.2018, 1 m, M. Wong, pitfall trap, <abbrev xmlns:xlink="http://www.w3.org/1999/xlink" content-type="institution" xlink:title="Insect Biodiversity and Biogeography Laboratory" id="ABBRID0EAWDI" xlink:type="simple">IBBL</abbrev>; Yuen Long District, Lok Ma Chau, <named-content xmlns:xlink="http://www.w3.org/1999/xlink" content-type="dwc:verbatimCoordinates" xlink:type="simple"><named-content content-type="geo-json" specific-use="{&#34;type&#34;:&#34;Point&#34;,&#34;coordinates&#34;:[114.064630,22.512870]}" id="NCID0EIWDI" xlink:type="simple">22.51287N, 114.06463E</named-content></named-content>, 17.07.2018, 1 m, M. Wong, pitfall trap, <abbrev xmlns:xlink="http://www.w3.org/1999/xlink" content-type="institution" xlink:title="Insect Biodiversity and Biogeography Laboratory" id="ABBRID0ENWDI" xlink:type="simple">IBBL</abbrev>.</p></tp:treatment-sec><tp:treatment-sec sec-type="description" id="SECID0ESWDI"><title>Measurements.</title><p>Workers (<italic>n</italic> = 5): <abbrev xmlns:xlink="http://www.w3.org/1999/xlink" xlink:title="Total Length" id="ABBRID0E1WDI" xlink:type="simple">TL</abbrev> 1.9–2.1, <abbrev xmlns:xlink="http://www.w3.org/1999/xlink" xlink:title="Head Length" id="ABBRID0E5WDI" xlink:type="simple">HL</abbrev> 0.45–0.47, <abbrev xmlns:xlink="http://www.w3.org/1999/xlink" xlink:title="Head Width" id="ABBRID0ECXDI" xlink:type="simple">HW</abbrev> 0.40–0.41, <abbrev xmlns:xlink="http://www.w3.org/1999/xlink" xlink:title="Scape Length" id="ABBRID0EGXDI" xlink:type="simple">MandL</abbrev> 0.08–0.09, <abbrev xmlns:xlink="http://www.w3.org/1999/xlink" xlink:title="Scape Length" id="ABBRID0EKXDI" xlink:type="simple">SL</abbrev> 0.20–0.23, <abbrev xmlns:xlink="http://www.w3.org/1999/xlink" xlink:title="Eye Length" id="ABBRID0EOXDI" xlink:type="simple">EL</abbrev> 0.029–0.037, <abbrev xmlns:xlink="http://www.w3.org/1999/xlink" xlink:title="Pronotal Width" id="ABBRID0ESXDI" xlink:type="simple">PW</abbrev> 0.22–0.24, <abbrev xmlns:xlink="http://www.w3.org/1999/xlink" xlink:title="Mesosoma Length" id="ABBRID0EWXDI" xlink:type="simple">ML</abbrev> 0.49–0.53, <abbrev xmlns:xlink="http://www.w3.org/1999/xlink" xlink:title="Petiolar Length" id="ABBRID0E1XDI" xlink:type="simple">PL</abbrev> 0.22–0.26, <abbrev xmlns:xlink="http://www.w3.org/1999/xlink" xlink:title="Petiolar Height" id="ABBRID0E5XDI" xlink:type="simple">PH</abbrev> 0.13–0.15, <abbrev xmlns:xlink="http://www.w3.org/1999/xlink" xlink:title="Dorsal Petiolar Width" id="ABBRID0ECYDI" xlink:type="simple">DPW</abbrev> 0.14–0.15, <abbrev xmlns:xlink="http://www.w3.org/1999/xlink" xlink:title="Postpetiole Length" id="ABBRID0EGYDI" xlink:type="simple">PPL</abbrev> 0.15–0.18, <abbrev xmlns:xlink="http://www.w3.org/1999/xlink" xlink:title="Gaster Length" id="ABBRID0EKYDI" xlink:type="simple">GL</abbrev> 0.47–0.53, <abbrev xmlns:xlink="http://www.w3.org/1999/xlink" xlink:title="Cephalic Index" id="ABBRID0EOYDI" xlink:type="simple">CI</abbrev> 87–91, <abbrev xmlns:xlink="http://www.w3.org/1999/xlink" xlink:title="Mandibular Index" id="ABBRID0ESYDI" xlink:type="simple">MI</abbrev> 17–20, <abbrev xmlns:xlink="http://www.w3.org/1999/xlink" xlink:title="Scape Index" id="ABBRID0EWYDI" xlink:type="simple">SI</abbrev> 49–56, <abbrev xmlns:xlink="http://www.w3.org/1999/xlink" xlink:title="Ocular Index" id="ABBRID0E1YDI" xlink:type="simple">OI</abbrev> 7–9, <abbrev xmlns:xlink="http://www.w3.org/1999/xlink" xlink:title="Lateral Petiolar Index" id="ABBRID0E5YDI" xlink:type="simple">LPI</abbrev> 55–58, <abbrev xmlns:xlink="http://www.w3.org/1999/xlink" xlink:title="Dorsal Petiolar Index" id="ABBRID0ECZDI" xlink:type="simple">DPI</abbrev> 54–61.</p></tp:treatment-sec><tp:treatment-sec sec-type="Geographic range" id="SECID0EGZDI"><title>Geographic range.</title><p><italic>Native</italic>: Ghana, Sierra Leone, South Africa</p><p><italic>Introduced</italic>: a widespread species in multiple biogeographic realms. For a full global account, please refer to records presented under <ext-link xmlns:xlink="http://www.w3.org/1999/xlink" xlink:type="simple" ext-link-type="uri" xlink:href="http://antmaps.org">antmaps.org</ext-link> (<xref ref-type="bibr" rid="B23">Janicki et al. 2016</xref>, <xref ref-type="bibr" rid="B16">Guénard et al. 2017</xref>). Here, the Asian distribution is presented for the Oriental (China: Guangdong, Hong Kong, Yunnan; India; Taiwan) and Sino-Japanese realms (Bhutan, China: Fujian, Sichuan; Japan: Honshu, Kyushu, Ryukyu Islands, Shikoku; Nepal).</p></tp:treatment-sec><tp:treatment-sec sec-type="ecology" id="SECID0EJ1DI"><title>Ecology.</title><p>This is a species restricted to habitats with frequent disturbance, particularly within lowland areas (Hong Kong Airport, Disneyland, and Mai Po Nature Reserve) covered with grasslands or remnants of forests within urbanized matrices (Fig. <xref ref-type="fig" rid="F10">10</xref>). One alate female was collected in a Malaise trap between the June 13–27, suggesting potential swarming during this period in Hong Kong. Elevation ranged from 1 to 29 m, with the exception of an alate gyne collected at an elevation of 142 m. This species forms relatively large colonies of about 250 individuals (up to 350 individuals; <xref ref-type="bibr" rid="B21">Ito et al. 2010</xref>).</p></tp:treatment-sec><tp:treatment-sec sec-type="comments" id="SECID0EX1DI"><title>Comments.</title><p>The record of this tramp species in Hong Kong is not surprising considering its widespread range in the region and previous records in the nearby provinces of Guangdong and Fujian as well as from Macau for 90 years (<xref ref-type="bibr" rid="B48">Wheeler 1928</xref>), while extending further west in China to Yunnan. Considering the widespread range of this species in tropical and subtropical regions, it appears likely that this species is already present in two other provinces of China: Guangxi and Hainan. Future sampling efforts, in particular within urban habitats, could support this hypothesis.</p></tp:treatment-sec><tp:treatment-sec><!--Section generated to contain objects referenced in tp:taxon-treatment.--><fig id="F5" position="float" orientation="portrait"><label>Figure 5.</label><caption><p>New introduced species records for Hong Kong, in full-face, profile, and dorsal view, respectively <bold>A–C</bold> worker of <italic><tp:taxon-name><tp:taxon-name-part taxon-name-part-type="genus" reg="Strumigenys">S.</tp:taxon-name-part><tp:taxon-name-part taxon-name-part-type="species" reg="hexamera">hexamera</tp:taxon-name-part></tp:taxon-name></italic> (RHL003477) <bold>D–F</bold> worker of <italic><tp:taxon-name><tp:taxon-name-part taxon-name-part-type="genus" reg="Strumigenys">S.</tp:taxon-name-part><tp:taxon-name-part taxon-name-part-type="species" reg="membranifera">membranifera</tp:taxon-name-part></tp:taxon-name></italic> (BMW02021) <bold>G–I&amp;nbsp</bold>;worker of <italic><tp:taxon-name><tp:taxon-name-part taxon-name-part-type="genus" reg="Strumigenys">S.</tp:taxon-name-part><tp:taxon-name-part taxon-name-part-type="species" reg="nepalensis">nepalensis</tp:taxon-name-part></tp:taxon-name></italic> (BMW02392) <bold>J–L</bold> queen of <italic><tp:taxon-name><tp:taxon-name-part taxon-name-part-type="genus" reg="Strumigenys">S.</tp:taxon-name-part><tp:taxon-name-part taxon-name-part-type="species" reg="rogeri">rogeri</tp:taxon-name-part></tp:taxon-name></italic> (ANTWEB1013909).</p></caption><graphic xmlns:xlink="http://www.w3.org/1999/xlink" xlink:href="zookeys-831-001-g005.jpg" position="float" orientation="portrait" xlink:type="simple" id="oo_274290.jpg"/></fig><fig id="F10" position="float" orientation="portrait"><label>Figure 10.</label><caption><p>Distribution of <italic><tp:taxon-name><tp:taxon-name-part taxon-name-part-type="genus" reg="Strumigenys">Strumigenys</tp:taxon-name-part></tp:taxon-name></italic> species in Hong Kong <bold>A</bold><italic><tp:taxon-name><tp:taxon-name-part taxon-name-part-type="genus" reg="Strumigenys">S.</tp:taxon-name-part><tp:taxon-name-part taxon-name-part-type="species" reg="membranifera">membranifera</tp:taxon-name-part></tp:taxon-name></italic>, <italic><tp:taxon-name><tp:taxon-name-part taxon-name-part-type="genus" reg="Strumigenys">S.</tp:taxon-name-part><tp:taxon-name-part taxon-name-part-type="species" reg="minutula">minutula</tp:taxon-name-part></tp:taxon-name></italic>, and <italic><tp:taxon-name><tp:taxon-name-part taxon-name-part-type="genus" reg="Strumigenys">S.</tp:taxon-name-part><tp:taxon-name-part taxon-name-part-type="species" reg="mitis">mitis</tp:taxon-name-part></tp:taxon-name></italic><bold>B</bold><tp:taxon-name><tp:taxon-name-part taxon-name-part-type="genus" reg="Strumigenys">S.</tp:taxon-name-part><tp:taxon-name-part taxon-name-part-type="uncertainty-rank">cf.</tp:taxon-name-part><tp:taxon-name-part taxon-name-part-type="species" reg="mutica">mutica</tp:taxon-name-part></tp:taxon-name>, <italic><tp:taxon-name><tp:taxon-name-part taxon-name-part-type="genus" reg="Strumigenys">S.</tp:taxon-name-part><tp:taxon-name-part taxon-name-part-type="species" reg="nanzanensis">nanzanensis</tp:taxon-name-part></tp:taxon-name></italic>, and <italic><tp:taxon-name><tp:taxon-name-part taxon-name-part-type="genus" reg="Strumigenys">S.</tp:taxon-name-part><tp:taxon-name-part taxon-name-part-type="species" reg="nathistorisoc">nathistorisoc</tp:taxon-name-part></tp:taxon-name></italic> sp. n. <bold>C</bold><italic><tp:taxon-name><tp:taxon-name-part taxon-name-part-type="genus" reg="Strumigenys">S.</tp:taxon-name-part><tp:taxon-name-part taxon-name-part-type="species" reg="nepalensis">nepalensis</tp:taxon-name-part></tp:taxon-name></italic>, <italic><tp:taxon-name><tp:taxon-name-part taxon-name-part-type="genus" reg="Strumigenys">S.</tp:taxon-name-part><tp:taxon-name-part taxon-name-part-type="species" reg="rallarhina">rallarhina</tp:taxon-name-part></tp:taxon-name></italic>, and <italic><tp:taxon-name><tp:taxon-name-part taxon-name-part-type="genus" reg="Strumigenys">S.</tp:taxon-name-part><tp:taxon-name-part taxon-name-part-type="species" reg="rogeri">rogeri</tp:taxon-name-part></tp:taxon-name></italic>* <bold>D</bold><italic><tp:taxon-name><tp:taxon-name-part taxon-name-part-type="genus" reg="Strumigenys">S.</tp:taxon-name-part><tp:taxon-name-part taxon-name-part-type="species" reg="sauteri">sauteri</tp:taxon-name-part></tp:taxon-name></italic>, <italic><tp:taxon-name><tp:taxon-name-part taxon-name-part-type="genus" reg="Strumigenys">S.</tp:taxon-name-part><tp:taxon-name-part taxon-name-part-type="species" reg="sydorata">sydorata</tp:taxon-name-part></tp:taxon-name></italic>, and <italic><tp:taxon-name><tp:taxon-name-part taxon-name-part-type="genus" reg="Strumigenys">S.</tp:taxon-name-part><tp:taxon-name-part taxon-name-part-type="species" reg="tisiphone">tisiphone</tp:taxon-name-part></tp:taxon-name></italic>. Circles represent species previously recorded from Hong Kong, diamonds represent newly recorded species, and stars represent new species. Newly recorded introduced species are shown with red squares. Green shaded portions of the map correspond with higher levels of tree cover, and grey with lower levels of tree cover. *To avoid confusion, <italic><tp:taxon-name><tp:taxon-name-part taxon-name-part-type="genus" reg="Strumigenys">S.</tp:taxon-name-part><tp:taxon-name-part taxon-name-part-type="species" reg="rogeri">rogeri</tp:taxon-name-part></tp:taxon-name></italic> (a newly recorded introduced species) is represented by a yellow square instead of a red square.</p></caption><graphic xmlns:xlink="http://www.w3.org/1999/xlink" xlink:href="zookeys-831-001-g010.jpg" position="float" orientation="portrait" xlink:type="simple" id="oo_274296.jpg"/></fig></tp:treatment-sec><ref-list><ref id="B23"><mixed-citation xmlns:xlink="http://www.w3.org/1999/xlink" xlink:type="simple"><person-group><name name-style="western"><surname>Janicki</surname><given-names>J</given-names></name><name name-style="western"><surname>Narula</surname><given-names>N</given-names></name><name name-style="western"><surname>Ziegler</surname><given-names>M</given-names></name><name name-style="western"><surname>Guénard</surname><given-names>B</given-names></name><name name-style="western"><surname>Economo</surname><given-names>EP</given-names></name></person-group> (<year>2016</year>) Visualizing and interacting with large-volume biodiversity data using client-server web-mapping applications: The design and implementation of <ext-link xlink:type="simple" ext-link-type="uri" xlink:href="http://antmaps.org">antmaps.org</ext-link>. Ecological Informatics 32: 185–193. hhttps://doi.org/<ext-link xlink:type="simple" ext-link-type="doi" xlink:href="10.1016/j.ecoinf.2016.02.006">10.1016/j.ecoinf.2016.02.006</ext-link></mixed-citation></ref><ref id="B16"><mixed-citation xmlns:xlink="http://www.w3.org/1999/xlink" xlink:type="simple"><person-group><name name-style="western"><surname>Guénard</surname><given-names>B</given-names></name><name name-style="western"><surname>Weiser</surname><given-names>MD</given-names></name><name name-style="western"><surname>Gomez</surname><given-names>K</given-names></name><name name-style="western"><surname>Narula</surname><given-names>N</given-names></name><name name-style="western"><surname>Economo</surname><given-names>EP</given-names></name></person-group> (<year>2017</year>) <article-title>The Global Ant Biodiversity Informatics (GABI) database: synthesizing data on ant species geographic distribution.</article-title><source>Myrmecological News</source><volume>24</volume>: <fpage>83</fpage>–<lpage>89</lpage>.</mixed-citation></ref><ref id="B21"><mixed-citation xmlns:xlink="http://www.w3.org/1999/xlink" xlink:type="simple"><person-group><name name-style="western"><surname>Ito</surname><given-names>F</given-names></name><name name-style="western"><surname>Touyama</surname><given-names>Y</given-names></name><name name-style="western"><surname>Gotoh</surname><given-names>A</given-names></name><name name-style="western"><surname>Kitahiro</surname><given-names>S</given-names></name><name name-style="western"><surname>Billen</surname><given-names>J</given-names></name></person-group> (<year>2010</year>) <article-title>Thelytokous parthenogenesis by queens in the dacetine ant <italic><tp:taxon-name><tp:taxon-name-part taxon-name-part-type="genus">Pyramica</tp:taxon-name-part><tp:taxon-name-part taxon-name-part-type="species">membranifera</tp:taxon-name-part></tp:taxon-name></italic> (<tp:taxon-name><tp:taxon-name-part taxon-name-part-type="order">Hymenoptera</tp:taxon-name-part></tp:taxon-name>: <tp:taxon-name><tp:taxon-name-part taxon-name-part-type="family">Formicidae</tp:taxon-name-part></tp:taxon-name>).</article-title><source>Naturwissenschaften</source><volume>97</volume>: <fpage>725</fpage>–<lpage>728</lpage>. <ext-link xlink:type="simple" ext-link-type="doi" xlink:href="10.1007/s00114-010-0688-5">https://doi.org/10.1007/s00114-010-0688-5</ext-link></mixed-citation></ref><ref id="B48"><mixed-citation xmlns:xlink="http://www.w3.org/1999/xlink" xlink:type="simple"><!--PageBreak  --><person-group><name name-style="western"><surname>Wheeler</surname><given-names>WM</given-names></name></person-group> (<year>1928</year>) <article-title>Ants collected by Professor F. Silvestri in China. Bollettino del Laboratorio di Zoologia Generale e Agraria della Reale Scuola Superiore d’Agricoltura.</article-title><source>Portici</source><volume>22</volume>: <fpage>3</fpage>–<lpage>38</lpage>.</mixed-citation></ref></ref-list></tp:taxon-treatment>
