# Supplementary material for: Review of the genus Strumigenys (Hymenoptera, Formicidae, Myrmicinae) in Hong Kong with the description of three new species and the addition of five native and four introduced species records
Source: Zookeys. 2019 Mar 18;831:1–48. doi: 10.3897/zookeys.831.31515 (PMC6433815; doi:10.3897/zookeys.831.31515)
Supplement: XML Treatment for Strumigenys nanzanensis [file zookeys.831.31515-treatment17.xml]

<!DOCTYPE tp:taxon-treatment
  PUBLIC "-//TaxonX//DTD Taxonomic Treatment Publishing DTD v0 20100105//EN" "tax-treatment-NSO.dtd">
<tp:taxon-treatment xmlns:tp="http://www.plazi.org/taxpub"><tp:treatment-meta><kwd-group><label>Taxon classification</label><kwd><named-content xmlns:xlink="http://www.w3.org/1999/xlink" content-type="kingdom">Animalia</named-content></kwd><kwd><named-content xmlns:xlink="http://www.w3.org/1999/xlink" content-type="order">Hymenoptera</named-content></kwd><kwd><named-content xmlns:xlink="http://www.w3.org/1999/xlink" content-type="family">Formicidae</named-content></kwd></kwd-group><mixed-citation publication-type="journal"><person-group><name><surname>Tang</surname><given-names>Kit Lam</given-names></name><name><surname>Pierce</surname><given-names>Mac P.</given-names></name><name><surname>Guénard</surname><given-names>Benoit</given-names></name></person-group><article-title>Review of the genus <italic><tp:taxon-name><tp:taxon-name-part taxon-name-part-type="genus" reg="Strumigenys">Strumigenys</tp:taxon-name-part></tp:taxon-name></italic> (<tp:taxon-name><tp:taxon-name-part taxon-name-part-type="order">Hymenoptera</tp:taxon-name-part></tp:taxon-name>, <tp:taxon-name><tp:taxon-name-part taxon-name-part-type="family">Formicidae</tp:taxon-name-part></tp:taxon-name>, <tp:taxon-name><tp:taxon-name-part taxon-name-part-type="subfamily">Myrmicinae</tp:taxon-name-part></tp:taxon-name>) in Hong Kong with the description of three new species and the addition of five native and four introduced species records</article-title><source>Zookeys</source><day>18</day><month>3</month><year>2019</year><volume>831</volume><fpage>1</fpage><lpage>48</lpage><pub-id pub-id-type="doi">10.3897/zookeys.831.31515</pub-id></mixed-citation></tp:treatment-meta><tp:nomenclature><tp:taxon-name>
            <tp:taxon-name-part taxon-name-part-type="genus" reg="Strumigenys">Strumigenys</tp:taxon-name-part>
            <tp:taxon-name-part taxon-name-part-type="species" reg="nanzanensis">nanzanensis</tp:taxon-name-part>
          </tp:taxon-name><tp:taxon-authority>Lin &amp; Wu, 1996 – First recorded in Hong Kong in 1993 (Fellowes 1996; Bolton 2000)</tp:taxon-authority><tp:nomenclature-citation-list><tp:nomenclature-citation><tp:taxon-name>
                <tp:taxon-name-part taxon-name-part-type="genus" reg="Strumigenys">Strumigenys</tp:taxon-name-part>
                <tp:taxon-name-part taxon-name-part-type="species" reg="nanzanensis">nanzanensis</tp:taxon-name-part>
              </tp:taxon-name><comment>Lin and Wu 1996: 148, figs 13, 30–34 (w.q.) TAIWAN. Indomalaya.</comment></tp:nomenclature-citation></tp:nomenclature-citation-list></tp:nomenclature><tp:treatment-sec sec-type="material" id="SECID0EPXAK"><title>Material examined.</title><p>HONG KONG: Tai Po District, Ping Shan Chai, <named-content xmlns:xlink="http://www.w3.org/1999/xlink" content-type="dwc:verbatimCoordinates" xlink:type="simple"><named-content content-type="geo-json" specific-use="{&#34;type&#34;:&#34;Point&#34;,&#34;coordinates&#34;:[114.187000,22.486000]}" id="NCID0EYXAK" xlink:type="simple">22.486N, 114.187E</named-content></named-content>, 02.05.2015, C. Barthélémy, Malaise trap, <abbrev xmlns:xlink="http://www.w3.org/1999/xlink" content-type="institution" xlink:title="Insect Biodiversity and Biogeography Laboratory" id="ABBRID0E4XAK" xlink:type="simple">IBBL</abbrev>; Tai Po District, Ping Shan Chai, <named-content xmlns:xlink="http://www.w3.org/1999/xlink" content-type="dwc:verbatimCoordinates" xlink:type="simple"><named-content content-type="geo-json" specific-use="{&#34;type&#34;:&#34;Point&#34;,&#34;coordinates&#34;:[114.187000,22.486000]}" id="NCID0EFYAK" xlink:type="simple">22.486N, 114.187E</named-content></named-content>, 09.04.2016, C. Barthélémy, Malaise trap, <abbrev xmlns:xlink="http://www.w3.org/1999/xlink" content-type="institution" xlink:title="Insect Biodiversity and Biogeography Laboratory" id="ABBRID0EKYAK" xlink:type="simple">IBBL</abbrev>; Tsuen Wan District, Shing Mun Reservoir, <named-content xmlns:xlink="http://www.w3.org/1999/xlink" content-type="dwc:verbatimCoordinates" xlink:type="simple"><named-content content-type="geo-json" specific-use="{&#34;type&#34;:&#34;Point&#34;,&#34;coordinates&#34;:[114.152730,22.397180]}" id="NCID0ESYAK" xlink:type="simple">22.39718N, 114.15273E</named-content></named-content>, 230 m, 06.07.2011, P. Ward, sifted litter, <abbrev xmlns:xlink="http://www.w3.org/1999/xlink" content-type="institution" xlink:title="Insect Biodiversity and Biogeography Laboratory" id="ABBRID0EXYAK" xlink:type="simple">IBBL</abbrev>.</p></tp:treatment-sec><tp:treatment-sec sec-type="ecology" id="SECID0E3YAK"><title>Ecology.</title><p>This is a relatively rare species in Hong Kong known only from secondary forests at elevations between 143 and 230 m (Fig. <xref ref-type="fig" rid="F10">10</xref>).</p></tp:treatment-sec><tp:treatment-sec><!--Section generated to contain objects referenced in tp:taxon-treatment.--><fig id="F10" position="float" orientation="portrait"><label>Figure 10.</label><caption><p>Distribution of <italic><tp:taxon-name><tp:taxon-name-part taxon-name-part-type="genus" reg="Strumigenys">Strumigenys</tp:taxon-name-part></tp:taxon-name></italic> species in Hong Kong <bold>A</bold><italic><tp:taxon-name><tp:taxon-name-part taxon-name-part-type="genus" reg="Strumigenys">S.</tp:taxon-name-part><tp:taxon-name-part taxon-name-part-type="species" reg="membranifera">membranifera</tp:taxon-name-part></tp:taxon-name></italic>, <italic><tp:taxon-name><tp:taxon-name-part taxon-name-part-type="genus" reg="Strumigenys">S.</tp:taxon-name-part><tp:taxon-name-part taxon-name-part-type="species" reg="minutula">minutula</tp:taxon-name-part></tp:taxon-name></italic>, and <italic><tp:taxon-name><tp:taxon-name-part taxon-name-part-type="genus" reg="Strumigenys">S.</tp:taxon-name-part><tp:taxon-name-part taxon-name-part-type="species" reg="mitis">mitis</tp:taxon-name-part></tp:taxon-name></italic><bold>B</bold><tp:taxon-name><tp:taxon-name-part taxon-name-part-type="genus" reg="Strumigenys">S.</tp:taxon-name-part><tp:taxon-name-part taxon-name-part-type="uncertainty-rank">cf.</tp:taxon-name-part><tp:taxon-name-part taxon-name-part-type="species" reg="mutica">mutica</tp:taxon-name-part></tp:taxon-name>, <italic><tp:taxon-name><tp:taxon-name-part taxon-name-part-type="genus" reg="Strumigenys">S.</tp:taxon-name-part><tp:taxon-name-part taxon-name-part-type="species" reg="nanzanensis">nanzanensis</tp:taxon-name-part></tp:taxon-name></italic>, and <italic><tp:taxon-name><tp:taxon-name-part taxon-name-part-type="genus" reg="Strumigenys">S.</tp:taxon-name-part><tp:taxon-name-part taxon-name-part-type="species" reg="nathistorisoc">nathistorisoc</tp:taxon-name-part></tp:taxon-name></italic> sp. n. <bold>C</bold><italic><tp:taxon-name><tp:taxon-name-part taxon-name-part-type="genus" reg="Strumigenys">S.</tp:taxon-name-part><tp:taxon-name-part taxon-name-part-type="species" reg="nepalensis">nepalensis</tp:taxon-name-part></tp:taxon-name></italic>, <italic><tp:taxon-name><tp:taxon-name-part taxon-name-part-type="genus" reg="Strumigenys">S.</tp:taxon-name-part><tp:taxon-name-part taxon-name-part-type="species" reg="rallarhina">rallarhina</tp:taxon-name-part></tp:taxon-name></italic>, and <italic><tp:taxon-name><tp:taxon-name-part taxon-name-part-type="genus" reg="Strumigenys">S.</tp:taxon-name-part><tp:taxon-name-part taxon-name-part-type="species" reg="rogeri">rogeri</tp:taxon-name-part></tp:taxon-name></italic>* <bold>D</bold><italic><tp:taxon-name><tp:taxon-name-part taxon-name-part-type="genus" reg="Strumigenys">S.</tp:taxon-name-part><tp:taxon-name-part taxon-name-part-type="species" reg="sauteri">sauteri</tp:taxon-name-part></tp:taxon-name></italic>, <italic><tp:taxon-name><tp:taxon-name-part taxon-name-part-type="genus" reg="Strumigenys">S.</tp:taxon-name-part><tp:taxon-name-part taxon-name-part-type="species" reg="sydorata">sydorata</tp:taxon-name-part></tp:taxon-name></italic>, and <italic><tp:taxon-name><tp:taxon-name-part taxon-name-part-type="genus" reg="Strumigenys">S.</tp:taxon-name-part><tp:taxon-name-part taxon-name-part-type="species" reg="tisiphone">tisiphone</tp:taxon-name-part></tp:taxon-name></italic>. Circles represent species previously recorded from Hong Kong, diamonds represent newly recorded species, and stars represent new species. Newly recorded introduced species are shown with red squares. Green shaded portions of the map correspond with higher levels of tree cover, and grey with lower levels of tree cover. *To avoid confusion, <italic><tp:taxon-name><tp:taxon-name-part taxon-name-part-type="genus" reg="Strumigenys">S.</tp:taxon-name-part><tp:taxon-name-part taxon-name-part-type="species" reg="rogeri">rogeri</tp:taxon-name-part></tp:taxon-name></italic> (a newly recorded introduced species) is represented by a yellow square instead of a red square.</p></caption><graphic xmlns:xlink="http://www.w3.org/1999/xlink" xlink:href="zookeys-831-001-g010.jpg" position="float" orientation="portrait" xlink:type="simple" id="oo_274296.jpg"/></fig></tp:treatment-sec></tp:taxon-treatment>
