# Supplementary material for: Review of the genus Strumigenys (Hymenoptera, Formicidae, Myrmicinae) in Hong Kong with the description of three new species and the addition of five native and four introduced species records
Source: Zookeys. 2019 Mar 18;831:1–48. doi: 10.3897/zookeys.831.31515 (PMC6433815; doi:10.3897/zookeys.831.31515)
Supplement: XML Treatment for Strumigenys nepalensis [file zookeys.831.31515-treatment19.xml]

<!DOCTYPE tp:taxon-treatment
  PUBLIC "-//TaxonX//DTD Taxonomic Treatment Publishing DTD v0 20100105//EN" "tax-treatment-NSO.dtd">
<tp:taxon-treatment xmlns:tp="http://www.plazi.org/taxpub"><tp:treatment-meta><kwd-group><label>Taxon classification</label><kwd><named-content xmlns:xlink="http://www.w3.org/1999/xlink" content-type="kingdom">Animalia</named-content></kwd><kwd><named-content xmlns:xlink="http://www.w3.org/1999/xlink" content-type="order">Hymenoptera</named-content></kwd><kwd><named-content xmlns:xlink="http://www.w3.org/1999/xlink" content-type="family">Formicidae</named-content></kwd></kwd-group><mixed-citation publication-type="journal"><person-group><name><surname>Tang</surname><given-names>Kit Lam</given-names></name><name><surname>Pierce</surname><given-names>Mac P.</given-names></name><name><surname>Guénard</surname><given-names>Benoit</given-names></name></person-group><article-title>Review of the genus <italic><tp:taxon-name><tp:taxon-name-part taxon-name-part-type="genus" reg="Strumigenys">Strumigenys</tp:taxon-name-part></tp:taxon-name></italic> (<tp:taxon-name><tp:taxon-name-part taxon-name-part-type="order">Hymenoptera</tp:taxon-name-part></tp:taxon-name>, <tp:taxon-name><tp:taxon-name-part taxon-name-part-type="family">Formicidae</tp:taxon-name-part></tp:taxon-name>, <tp:taxon-name><tp:taxon-name-part taxon-name-part-type="subfamily">Myrmicinae</tp:taxon-name-part></tp:taxon-name>) in Hong Kong with the description of three new species and the addition of five native and four introduced species records</article-title><source>Zookeys</source><day>18</day><month>3</month><year>2019</year><volume>831</volume><fpage>1</fpage><lpage>48</lpage><pub-id pub-id-type="doi">10.3897/zookeys.831.31515</pub-id></mixed-citation></tp:treatment-meta><tp:nomenclature><tp:taxon-name>
            <tp:taxon-name-part taxon-name-part-type="genus" reg="Strumigenys">Strumigenys</tp:taxon-name-part>
            <tp:taxon-name-part taxon-name-part-type="species" reg="nepalensis">nepalensis</tp:taxon-name-part>
          </tp:taxon-name><tp:taxon-authority>Baroni Urbani &amp; De Andrade, 1994</tp:taxon-authority><tp:taxon-status xmlns:xlink="http://www.w3.org/1999/xlink" xlink:type="simple">- new record</tp:taxon-status><xref ref-type="fig" rid="F5">Fig. 5G–I</xref><tp:nomenclature-citation-list><tp:nomenclature-citation><tp:taxon-name>
                <tp:taxon-name-part taxon-name-part-type="genus" reg="Strumigenys">Strumigenys</tp:taxon-name-part>
                <tp:taxon-name-part taxon-name-part-type="species" reg="nepalensis">nepalensis</tp:taxon-name-part>
              </tp:taxon-name><comment>Baroni Urbani and De Andrade 1994: 57, figs 33, 34 (w.q.) NEPAL. Indomalaya.</comment></tp:nomenclature-citation><tp:nomenclature-citation><tp:taxon-name>
                <tp:taxon-name-part taxon-name-part-type="genus" reg="Smithistruma">Smithistruma</tp:taxon-name-part>
                <tp:taxon-name-part taxon-name-part-type="species" reg="nepalensis">nepalensis</tp:taxon-name-part>
              </tp:taxon-name><comment>(Baroni Urbani &amp; De Andrade, 1994). Combination in <tp:taxon-name><tp:taxon-name-part taxon-name-part-type="genus" reg="Smithistruma">Smithistruma</tp:taxon-name-part></tp:taxon-name>: Bolton 1995: 385.</comment></tp:nomenclature-citation><tp:nomenclature-citation><tp:taxon-name>
                <tp:taxon-name-part taxon-name-part-type="genus" reg="Pyramica">Pyramica</tp:taxon-name-part>
                <tp:taxon-name-part taxon-name-part-type="species" reg="nepalensis">nepalensis</tp:taxon-name-part>
              </tp:taxon-name><comment>(Baroni Urbani &amp; De Andrade, 1994). Combination in <tp:taxon-name><tp:taxon-name-part taxon-name-part-type="genus" reg="Pyramica">Pyramica</tp:taxon-name-part></tp:taxon-name>: Bolton 1999: 1673.</comment></tp:nomenclature-citation><tp:nomenclature-citation><tp:taxon-name>
                <tp:taxon-name-part taxon-name-part-type="genus" reg="Strumigenys">Strumigenys</tp:taxon-name-part>
                <tp:taxon-name-part taxon-name-part-type="species" reg="nepalensis">nepalensis</tp:taxon-name-part>
              </tp:taxon-name><comment>Baroni Urbani &amp; De Andrade, 1994. Combination in <tp:taxon-name><tp:taxon-name-part taxon-name-part-type="genus" reg="Strumigenys">Strumigenys</tp:taxon-name-part></tp:taxon-name>: Baroni Urbani and De Andrade 2007: 124.</comment></tp:nomenclature-citation></tp:nomenclature-citation-list></tp:nomenclature><tp:treatment-sec sec-type="material" id="SECID0EBPBK"><title>Material examined.</title><p>HONG KONG: Central &amp; Western District, HKU Campus, <named-content xmlns:xlink="http://www.w3.org/1999/xlink" content-type="dwc:verbatimCoordinates" xlink:type="simple"><named-content content-type="geo-json" specific-use="{&#34;type&#34;:&#34;Point&#34;,&#34;coordinates&#34;:[114.138296,22.282164]}" id="NCID0EKPBK" xlink:type="simple">22.282164N, 114.138296E</named-content></named-content>, 113 m, 19.11.2014, M. Wong, Winkler, 12 Random, <abbrev xmlns:xlink="http://www.w3.org/1999/xlink" content-type="institution" xlink:title="Insect Biodiversity and Biogeography Laboratory" id="ABBRID0EPPBK" xlink:type="simple">IBBL</abbrev>; Central &amp; Western District, HKU CYT, <named-content xmlns:xlink="http://www.w3.org/1999/xlink" content-type="dwc:verbatimCoordinates" xlink:type="simple"><named-content content-type="geo-json" specific-use="{&#34;type&#34;:&#34;Point&#34;,&#34;coordinates&#34;:[114.140430,22.282453]}" id="NCID0EXPBK" xlink:type="simple">22.2824528N, 114.14043E</named-content></named-content>, 07.01.2016, G. Yong, Winkler, <abbrev xmlns:xlink="http://www.w3.org/1999/xlink" content-type="institution" xlink:title="Insect Biodiversity and Biogeography Laboratory" id="ABBRID0E3PBK" xlink:type="simple">IBBL</abbrev>; Islands District, Chek Lap Kok, <named-content xmlns:xlink="http://www.w3.org/1999/xlink" content-type="dwc:verbatimCoordinates" xlink:type="simple"><named-content content-type="geo-json" specific-use="{&#34;type&#34;:&#34;Point&#34;,&#34;coordinates&#34;:[113.933100,22.293900]}" id="NCID0EEQBK" xlink:type="simple">22.2939N, 113.9331E</named-content></named-content>, B.M. Worthington, Winkler, 12 Random, <abbrev xmlns:xlink="http://www.w3.org/1999/xlink" content-type="institution" xlink:title="Insect Biodiversity and Biogeography Laboratory" id="ABBRID0EJQBK" xlink:type="simple">IBBL</abbrev>; Islands District, Chek Lap Kok, <named-content xmlns:xlink="http://www.w3.org/1999/xlink" content-type="dwc:verbatimCoordinates" xlink:type="simple"><named-content content-type="geo-json" specific-use="{&#34;type&#34;:&#34;Point&#34;,&#34;coordinates&#34;:[113.933600,22.294700]}" id="NCID0ERQBK" xlink:type="simple">22.2947N, 113.9336E</named-content></named-content>, 21 m, B.M. Worthington, Winkler, 4 Corners, <abbrev xmlns:xlink="http://www.w3.org/1999/xlink" content-type="institution" xlink:title="Insect Biodiversity and Biogeography Laboratory" id="ABBRID0EWQBK" xlink:type="simple">IBBL</abbrev>; Islands District, Chek Lap Kok, <named-content xmlns:xlink="http://www.w3.org/1999/xlink" content-type="dwc:verbatimCoordinates" xlink:type="simple"><named-content content-type="geo-json" specific-use="{&#34;type&#34;:&#34;Point&#34;,&#34;coordinates&#34;:[113.933800,22.295700]}" id="NCID0E5QBK" xlink:type="simple">22.2957N, 113.9338E</named-content></named-content>, B.M. Worthington, Winkler, 4 Corners, <abbrev xmlns:xlink="http://www.w3.org/1999/xlink" content-type="institution" xlink:title="Insect Biodiversity and Biogeography Laboratory" id="ABBRID0EDRBK" xlink:type="simple">IBBL</abbrev>; Islands District, Chek Lap Kok, <named-content xmlns:xlink="http://www.w3.org/1999/xlink" content-type="dwc:verbatimCoordinates" xlink:type="simple"><named-content content-type="geo-json" specific-use="{&#34;type&#34;:&#34;Point&#34;,&#34;coordinates&#34;:[113.935200,22.296400]}" id="NCID0ELRBK" xlink:type="simple">22.2964N, 113.9352E</named-content></named-content>, 10 m, B.M. Worthington, Winkler, 4 Corners, <abbrev xmlns:xlink="http://www.w3.org/1999/xlink" content-type="institution" xlink:title="Insect Biodiversity and Biogeography Laboratory" id="ABBRID0EQRBK" xlink:type="simple">IBBL</abbrev>; Islands District, Chek Lap Kok, <named-content xmlns:xlink="http://www.w3.org/1999/xlink" content-type="dwc:verbatimCoordinates" xlink:type="simple"><named-content content-type="geo-json" specific-use="{&#34;type&#34;:&#34;Point&#34;,&#34;coordinates&#34;:[113.935900,22.298000]}" id="NCID0EYRBK" xlink:type="simple">22.298N, 113.9359E</named-content></named-content>, 5 m, B.M. Worthington, Winkler, 4 Corners, <abbrev xmlns:xlink="http://www.w3.org/1999/xlink" content-type="institution" xlink:title="Insect Biodiversity and Biogeography Laboratory" id="ABBRID0E4RBK" xlink:type="simple">IBBL</abbrev>; Islands District, Chek Lap Kok, <named-content xmlns:xlink="http://www.w3.org/1999/xlink" content-type="dwc:verbatimCoordinates" xlink:type="simple"><named-content content-type="geo-json" specific-use="{&#34;type&#34;:&#34;Point&#34;,&#34;coordinates&#34;:[113.935900,22.298000]}" id="NCID0EFSBK" xlink:type="simple">22.298N, 113.9359E</named-content></named-content>, B.M. Worthington, Winkler, 4 Corners, <abbrev xmlns:xlink="http://www.w3.org/1999/xlink" content-type="institution" xlink:title="Insect Biodiversity and Biogeography Laboratory" id="ABBRID0EKSBK" xlink:type="simple">IBBL</abbrev>; Islands District, Chek Lap Kok, <named-content xmlns:xlink="http://www.w3.org/1999/xlink" content-type="dwc:verbatimCoordinates" xlink:type="simple"><named-content content-type="geo-json" specific-use="{&#34;type&#34;:&#34;Point&#34;,&#34;coordinates&#34;:[113.939800,22.313900]}" id="NCID0ESSBK" xlink:type="simple">22.3139N, 113.9398E</named-content></named-content>, 2 m, B.M. Worthington, Winkler, 4 Corners, <abbrev xmlns:xlink="http://www.w3.org/1999/xlink" content-type="institution" xlink:title="Insect Biodiversity and Biogeography Laboratory" id="ABBRID0EXSBK" xlink:type="simple">IBBL</abbrev>; Islands District, Chek Lap Kok, <named-content xmlns:xlink="http://www.w3.org/1999/xlink" content-type="dwc:verbatimCoordinates" xlink:type="simple"><named-content content-type="geo-json" specific-use="{&#34;type&#34;:&#34;Point&#34;,&#34;coordinates&#34;:[113.940700,22.315300]}" id="NCID0E6SBK" xlink:type="simple">22.3153N, 113.9407E</named-content></named-content>, B.M. Worthington, Winkler, 12 Random, <abbrev xmlns:xlink="http://www.w3.org/1999/xlink" content-type="institution" xlink:title="Insect Biodiversity and Biogeography Laboratory" id="ABBRID0EETBK" xlink:type="simple">IBBL</abbrev>; Islands District, Chek Lap Kok, <named-content xmlns:xlink="http://www.w3.org/1999/xlink" content-type="dwc:verbatimCoordinates" xlink:type="simple"><named-content content-type="geo-json" specific-use="{&#34;type&#34;:&#34;Point&#34;,&#34;coordinates&#34;:[113.937600,22.320400]}" id="NCID0EMTBK" xlink:type="simple">22.3204N, 113.9376E</named-content></named-content>, 6 m, B.M. Worthington, Winkler, 12 Random, <abbrev xmlns:xlink="http://www.w3.org/1999/xlink" content-type="institution" xlink:title="Insect Biodiversity and Biogeography Laboratory" id="ABBRID0ERTBK" xlink:type="simple">IBBL</abbrev>; Islands District, Chek Lap Kok, <named-content xmlns:xlink="http://www.w3.org/1999/xlink" content-type="dwc:verbatimCoordinates" xlink:type="simple"><named-content content-type="geo-json" specific-use="{&#34;type&#34;:&#34;Point&#34;,&#34;coordinates&#34;:[113.937700,22.319300]}" id="NCID0EZTBK" xlink:type="simple">22.3193N, 113.9377E</named-content></named-content>, B.M. Worthington, Winkler, 12 Random, <abbrev xmlns:xlink="http://www.w3.org/1999/xlink" content-type="institution" xlink:title="Insect Biodiversity and Biogeography Laboratory" id="ABBRID0E5TBK" xlink:type="simple">IBBL</abbrev>; Islands District, Sha Lo Wan, <named-content xmlns:xlink="http://www.w3.org/1999/xlink" content-type="dwc:verbatimCoordinates" xlink:type="simple"><named-content content-type="geo-json" specific-use="{&#34;type&#34;:&#34;Point&#34;,&#34;coordinates&#34;:[113.906900,22.289800]}" id="NCID0EGUBK" xlink:type="simple">22.2898N, 113.9069E</named-content></named-content>, 43 m, B.M. Worthington, Winkler, 4 Corners, <abbrev xmlns:xlink="http://www.w3.org/1999/xlink" content-type="institution" xlink:title="Insect Biodiversity and Biogeography Laboratory" id="ABBRID0ELUBK" xlink:type="simple">IBBL</abbrev>; Islands District, Tung Chung, <named-content xmlns:xlink="http://www.w3.org/1999/xlink" content-type="dwc:verbatimCoordinates" xlink:type="simple"><named-content content-type="geo-json" specific-use="{&#34;type&#34;:&#34;Point&#34;,&#34;coordinates&#34;:[113.937100,22.290700]}" id="NCID0ETUBK" xlink:type="simple">22.2907N, 113.9371E</named-content></named-content>, 1 m, B.M. Worthington, Winkler, 4 Corners, <abbrev xmlns:xlink="http://www.w3.org/1999/xlink" content-type="institution" xlink:title="Insect Biodiversity and Biogeography Laboratory" id="ABBRID0EYUBK" xlink:type="simple">IBBL</abbrev>; North District, Lai Chi Wo, <named-content xmlns:xlink="http://www.w3.org/1999/xlink" content-type="dwc:verbatimCoordinates" xlink:type="simple"><named-content content-type="geo-json" specific-use="{&#34;type&#34;:&#34;Point&#34;,&#34;coordinates&#34;:[114.258000,22.527000]}" id="NCID0EAVBK" xlink:type="simple">22.527N, 114.258E</named-content></named-content>, 08.05.2015, R.H. Lee, Winkler, <abbrev xmlns:xlink="http://www.w3.org/1999/xlink" content-type="institution" xlink:title="Insect Biodiversity and Biogeography Laboratory" id="ABBRID0EFVBK" xlink:type="simple">IBBL</abbrev>; Sha Tin District, Lion Rock, <named-content xmlns:xlink="http://www.w3.org/1999/xlink" content-type="dwc:verbatimCoordinates" xlink:type="simple"><named-content content-type="geo-json" specific-use="{&#34;type&#34;:&#34;Point&#34;,&#34;coordinates&#34;:[114.180028,22.360915]}" id="NCID0ENVBK" xlink:type="simple">22.360915N, 114.180028E</named-content></named-content>, 13.07.2015, R.H. Lee, Winkler, <abbrev xmlns:xlink="http://www.w3.org/1999/xlink" content-type="institution" xlink:title="Insect Biodiversity and Biogeography Laboratory" id="ABBRID0ESVBK" xlink:type="simple">IBBL</abbrev>; Yuen Long District, Mai Po, <named-content xmlns:xlink="http://www.w3.org/1999/xlink" content-type="dwc:verbatimCoordinates" xlink:type="simple"><named-content content-type="geo-json" specific-use="{&#34;type&#34;:&#34;Point&#34;,&#34;coordinates&#34;:[114.033320,22.481210]}" id="NCID0E1VBK" xlink:type="simple">22.48121N, 114.03332E</named-content></named-content>, 30.07.2018, 1 m, M. Wong, pitfall trap, <abbrev xmlns:xlink="http://www.w3.org/1999/xlink" content-type="institution" xlink:title="Insect Biodiversity and Biogeography Laboratory" id="ABBRID0E6VBK" xlink:type="simple">IBBL</abbrev>; Yuen Long District, Mai Po, <named-content xmlns:xlink="http://www.w3.org/1999/xlink" content-type="dwc:verbatimCoordinates" xlink:type="simple"><named-content content-type="geo-json" specific-use="{&#34;type&#34;:&#34;Point&#34;,&#34;coordinates&#34;:[114.040970,22.486250]}" id="NCID0EHWBK" xlink:type="simple">22.48625N, 114.04097E</named-content></named-content>, 03.08.2018, 1 m, M. Wong, pitfall trap, <abbrev xmlns:xlink="http://www.w3.org/1999/xlink" content-type="institution" xlink:title="Insect Biodiversity and Biogeography Laboratory" id="ABBRID0EMWBK" xlink:type="simple">IBBL</abbrev>. MACAU: Hac Sa Reservoir, Coloane Island, <named-content xmlns:xlink="http://www.w3.org/1999/xlink" content-type="dwc:verbatimCoordinates" xlink:type="simple"><named-content content-type="geo-json" specific-use="{&#34;type&#34;:&#34;Point&#34;,&#34;coordinates&#34;:[113.572500,22.134400]}" id="NCID0EUWBK" xlink:type="simple">22.1344N, 113.5725E</named-content></named-content>, 20.08.2016, 93 m, C.M. Leong, Winkler, <abbrev xmlns:xlink="http://www.w3.org/1999/xlink" content-type="institution" xlink:title="Insect Biodiversity and Biogeography Laboratory" id="ABBRID0EZWBK" xlink:type="simple">IBBL</abbrev>.</p></tp:treatment-sec><tp:treatment-sec sec-type="description" id="SECID0E5WBK"><title>Measurements.</title><p>Workers (<italic>n</italic> = 8): <abbrev xmlns:xlink="http://www.w3.org/1999/xlink" xlink:title="Total Length" id="ABBRID0EGXBK" xlink:type="simple">TL</abbrev> 1.3–1.8, <abbrev xmlns:xlink="http://www.w3.org/1999/xlink" xlink:title="Head Length" id="ABBRID0EKXBK" xlink:type="simple">HL</abbrev> 0.42–0.46, <abbrev xmlns:xlink="http://www.w3.org/1999/xlink" xlink:title="Head Width" id="ABBRID0EOXBK" xlink:type="simple">HW</abbrev> 0.31–0.33, <abbrev xmlns:xlink="http://www.w3.org/1999/xlink" xlink:title="Scape Length" id="ABBRID0ESXBK" xlink:type="simple">MandL</abbrev> 0.08–0.09, <abbrev xmlns:xlink="http://www.w3.org/1999/xlink" xlink:title="Scape Length" id="ABBRID0EWXBK" xlink:type="simple">SL</abbrev> 0.18–0.20, <abbrev xmlns:xlink="http://www.w3.org/1999/xlink" xlink:title="Eye Length" id="ABBRID0E1XBK" xlink:type="simple">EL</abbrev> 0.033–0.043, <abbrev xmlns:xlink="http://www.w3.org/1999/xlink" xlink:title="Pronotal Width" id="ABBRID0E5XBK" xlink:type="simple">PW</abbrev> 0.19–0.21, <abbrev xmlns:xlink="http://www.w3.org/1999/xlink" xlink:title="Mesosoma Length" id="ABBRID0ECYBK" xlink:type="simple">ML</abbrev> 0.44–0.48, <abbrev xmlns:xlink="http://www.w3.org/1999/xlink" xlink:title="Petiolar Length" id="ABBRID0EGYBK" xlink:type="simple">PL</abbrev> 0.20–0.22, <abbrev xmlns:xlink="http://www.w3.org/1999/xlink" xlink:title="Petiolar Height" id="ABBRID0EKYBK" xlink:type="simple">PH</abbrev> 0.11–0.13, <abbrev xmlns:xlink="http://www.w3.org/1999/xlink" xlink:title="Dorsal Petiolar Width" id="ABBRID0EOYBK" xlink:type="simple">DPW</abbrev> 0.10–0.11, <abbrev xmlns:xlink="http://www.w3.org/1999/xlink" xlink:title="Postpetiole Length" id="ABBRID0ESYBK" xlink:type="simple">PPL</abbrev> 0.13–0.15, <abbrev xmlns:xlink="http://www.w3.org/1999/xlink" xlink:title="Gaster Length" id="ABBRID0EWYBK" xlink:type="simple">GL</abbrev> 0.43–0.47, <abbrev xmlns:xlink="http://www.w3.org/1999/xlink" xlink:title="Cephalic Index" id="ABBRID0E1YBK" xlink:type="simple">CI</abbrev> 70–76, <abbrev xmlns:xlink="http://www.w3.org/1999/xlink" xlink:title="Mandibular Index" id="ABBRID0E5YBK" xlink:type="simple">MI</abbrev> 17–21, <abbrev xmlns:xlink="http://www.w3.org/1999/xlink" xlink:title="Scape Index" id="ABBRID0ECZBK" xlink:type="simple">SI</abbrev> 56–63, <abbrev xmlns:xlink="http://www.w3.org/1999/xlink" xlink:title="Ocular Index" id="ABBRID0EGZBK" xlink:type="simple">OI</abbrev> 11–13, <abbrev xmlns:xlink="http://www.w3.org/1999/xlink" xlink:title="Lateral Petiolar Index" id="ABBRID0EKZBK" xlink:type="simple">LPI</abbrev> 52–58, <abbrev xmlns:xlink="http://www.w3.org/1999/xlink" xlink:title="Dorsal Petiolar Index" id="ABBRID0EOZBK" xlink:type="simple">DPI</abbrev> 48–54.</p><!--PageBreak  --></tp:treatment-sec><tp:treatment-sec sec-type="Geographic range" id="SECID0ETZBK"><title>Geographic range.</title><p>China (Yunnan), India, Malaysia, Nepal, Singapore, Thailand, Vietnam.</p><p><bold><italic>Introduced</italic></bold>: Mauritius, Hong Kong.</p></tp:treatment-sec><tp:treatment-sec sec-type="ecology" id="SECID0EE1BK"><title>Ecology.</title><p>This is a common species in urban forest patches or disturbed grassland (e.g. Mai Po Nature Reserve), with only a few records collected within secondary forests and one record within Feng Shui woods (Fig. <xref ref-type="fig" rid="F10">10</xref>). Elevation records ranged from 1 to 135 m, suggesting that this species might prefer lowland habitats. The association of this species with relatively disturbed habitats suggests a potential tramp species, although other biological characteristics (e.g. polygyny, unicoloniality) are unknown at present.</p></tp:treatment-sec><tp:treatment-sec sec-type="comments" id="SECID0EO1BK"><title>Comments.</title><p>New records of <italic><tp:taxon-name><tp:taxon-name-part taxon-name-part-type="genus" reg="Strumigenys">Strumigenys</tp:taxon-name-part><tp:taxon-name-part taxon-name-part-type="species" reg="nepalensis">nepalensis</tp:taxon-name-part></tp:taxon-name></italic> in Hong Kong expand the current known native range of this species by 800 km eastward from Vietnam. A record from Mauritius (Casent0799280, Ile Aux Aigrettes, −20.419017, 57.730183, 5 m a.s.l., A. Suarez 2.VI.2005; Doug Booher pers. comm.) confirms the tramp character of this species. Specimens collected from Hong Kong, Macau and Mauritius are considered introduced.</p></tp:treatment-sec><tp:treatment-sec><!--Section generated to contain objects referenced in tp:taxon-treatment.--><fig id="F5" position="float" orientation="portrait"><label>Figure 5.</label><caption><p>New introduced species records for Hong Kong, in full-face, profile, and dorsal view, respectively <bold>A–C</bold> worker of <italic><tp:taxon-name><tp:taxon-name-part taxon-name-part-type="genus" reg="Strumigenys">S.</tp:taxon-name-part><tp:taxon-name-part taxon-name-part-type="species" reg="hexamera">hexamera</tp:taxon-name-part></tp:taxon-name></italic> (RHL003477) <bold>D–F</bold> worker of <italic><tp:taxon-name><tp:taxon-name-part taxon-name-part-type="genus" reg="Strumigenys">S.</tp:taxon-name-part><tp:taxon-name-part taxon-name-part-type="species" reg="membranifera">membranifera</tp:taxon-name-part></tp:taxon-name></italic> (BMW02021) <bold>G–I&amp;nbsp</bold>;worker of <italic><tp:taxon-name><tp:taxon-name-part taxon-name-part-type="genus" reg="Strumigenys">S.</tp:taxon-name-part><tp:taxon-name-part taxon-name-part-type="species" reg="nepalensis">nepalensis</tp:taxon-name-part></tp:taxon-name></italic> (BMW02392) <bold>J–L</bold> queen of <italic><tp:taxon-name><tp:taxon-name-part taxon-name-part-type="genus" reg="Strumigenys">S.</tp:taxon-name-part><tp:taxon-name-part taxon-name-part-type="species" reg="rogeri">rogeri</tp:taxon-name-part></tp:taxon-name></italic> (ANTWEB1013909).</p></caption><graphic xmlns:xlink="http://www.w3.org/1999/xlink" xlink:href="zookeys-831-001-g005.jpg" position="float" orientation="portrait" xlink:type="simple" id="oo_274290.jpg"/></fig><fig id="F10" position="float" orientation="portrait"><label>Figure 10.</label><caption><p>Distribution of <italic><tp:taxon-name><tp:taxon-name-part taxon-name-part-type="genus" reg="Strumigenys">Strumigenys</tp:taxon-name-part></tp:taxon-name></italic> species in Hong Kong <bold>A</bold><italic><tp:taxon-name><tp:taxon-name-part taxon-name-part-type="genus" reg="Strumigenys">S.</tp:taxon-name-part><tp:taxon-name-part taxon-name-part-type="species" reg="membranifera">membranifera</tp:taxon-name-part></tp:taxon-name></italic>, <italic><tp:taxon-name><tp:taxon-name-part taxon-name-part-type="genus" reg="Strumigenys">S.</tp:taxon-name-part><tp:taxon-name-part taxon-name-part-type="species" reg="minutula">minutula</tp:taxon-name-part></tp:taxon-name></italic>, and <italic><tp:taxon-name><tp:taxon-name-part taxon-name-part-type="genus" reg="Strumigenys">S.</tp:taxon-name-part><tp:taxon-name-part taxon-name-part-type="species" reg="mitis">mitis</tp:taxon-name-part></tp:taxon-name></italic><bold>B</bold><tp:taxon-name><tp:taxon-name-part taxon-name-part-type="genus" reg="Strumigenys">S.</tp:taxon-name-part><tp:taxon-name-part taxon-name-part-type="uncertainty-rank">cf.</tp:taxon-name-part><tp:taxon-name-part taxon-name-part-type="species" reg="mutica">mutica</tp:taxon-name-part></tp:taxon-name>, <italic><tp:taxon-name><tp:taxon-name-part taxon-name-part-type="genus" reg="Strumigenys">S.</tp:taxon-name-part><tp:taxon-name-part taxon-name-part-type="species" reg="nanzanensis">nanzanensis</tp:taxon-name-part></tp:taxon-name></italic>, and <italic><tp:taxon-name><tp:taxon-name-part taxon-name-part-type="genus" reg="Strumigenys">S.</tp:taxon-name-part><tp:taxon-name-part taxon-name-part-type="species" reg="nathistorisoc">nathistorisoc</tp:taxon-name-part></tp:taxon-name></italic> sp. n. <bold>C</bold><italic><tp:taxon-name><tp:taxon-name-part taxon-name-part-type="genus" reg="Strumigenys">S.</tp:taxon-name-part><tp:taxon-name-part taxon-name-part-type="species" reg="nepalensis">nepalensis</tp:taxon-name-part></tp:taxon-name></italic>, <italic><tp:taxon-name><tp:taxon-name-part taxon-name-part-type="genus" reg="Strumigenys">S.</tp:taxon-name-part><tp:taxon-name-part taxon-name-part-type="species" reg="rallarhina">rallarhina</tp:taxon-name-part></tp:taxon-name></italic>, and <italic><tp:taxon-name><tp:taxon-name-part taxon-name-part-type="genus" reg="Strumigenys">S.</tp:taxon-name-part><tp:taxon-name-part taxon-name-part-type="species" reg="rogeri">rogeri</tp:taxon-name-part></tp:taxon-name></italic>* <bold>D</bold><italic><tp:taxon-name><tp:taxon-name-part taxon-name-part-type="genus" reg="Strumigenys">S.</tp:taxon-name-part><tp:taxon-name-part taxon-name-part-type="species" reg="sauteri">sauteri</tp:taxon-name-part></tp:taxon-name></italic>, <italic><tp:taxon-name><tp:taxon-name-part taxon-name-part-type="genus" reg="Strumigenys">S.</tp:taxon-name-part><tp:taxon-name-part taxon-name-part-type="species" reg="sydorata">sydorata</tp:taxon-name-part></tp:taxon-name></italic>, and <italic><tp:taxon-name><tp:taxon-name-part taxon-name-part-type="genus" reg="Strumigenys">S.</tp:taxon-name-part><tp:taxon-name-part taxon-name-part-type="species" reg="tisiphone">tisiphone</tp:taxon-name-part></tp:taxon-name></italic>. Circles represent species previously recorded from Hong Kong, diamonds represent newly recorded species, and stars represent new species. Newly recorded introduced species are shown with red squares. Green shaded portions of the map correspond with higher levels of tree cover, and grey with lower levels of tree cover. *To avoid confusion, <italic><tp:taxon-name><tp:taxon-name-part taxon-name-part-type="genus" reg="Strumigenys">S.</tp:taxon-name-part><tp:taxon-name-part taxon-name-part-type="species" reg="rogeri">rogeri</tp:taxon-name-part></tp:taxon-name></italic> (a newly recorded introduced species) is represented by a yellow square instead of a red square.</p></caption><graphic xmlns:xlink="http://www.w3.org/1999/xlink" xlink:href="zookeys-831-001-g010.jpg" position="float" orientation="portrait" xlink:type="simple" id="oo_274296.jpg"/></fig></tp:treatment-sec></tp:taxon-treatment>
