# Supplementary material for: Review of the genus Strumigenys (Hymenoptera, Formicidae, Myrmicinae) in Hong Kong with the description of three new species and the addition of five native and four introduced species records
Source: Zookeys. 2019 Mar 18;831:1–48. doi: 10.3897/zookeys.831.31515 (PMC6433815; doi:10.3897/zookeys.831.31515)
Supplement: XML Treatment for Strumigenys sydorata [file zookeys.831.31515-treatment23.xml]

<!DOCTYPE tp:taxon-treatment
  PUBLIC "-//TaxonX//DTD Taxonomic Treatment Publishing DTD v0 20100105//EN" "tax-treatment-NSO.dtd">
<tp:taxon-treatment xmlns:tp="http://www.plazi.org/taxpub"><tp:treatment-meta><kwd-group><label>Taxon classification</label><kwd><named-content xmlns:xlink="http://www.w3.org/1999/xlink" content-type="kingdom">Animalia</named-content></kwd><kwd><named-content xmlns:xlink="http://www.w3.org/1999/xlink" content-type="order">Hymenoptera</named-content></kwd><kwd><named-content xmlns:xlink="http://www.w3.org/1999/xlink" content-type="family">Formicidae</named-content></kwd></kwd-group><mixed-citation publication-type="journal"><person-group><name><surname>Tang</surname><given-names>Kit Lam</given-names></name><name><surname>Pierce</surname><given-names>Mac P.</given-names></name><name><surname>Guénard</surname><given-names>Benoit</given-names></name></person-group><article-title>Review of the genus <italic><tp:taxon-name><tp:taxon-name-part taxon-name-part-type="genus" reg="Strumigenys">Strumigenys</tp:taxon-name-part></tp:taxon-name></italic> (<tp:taxon-name><tp:taxon-name-part taxon-name-part-type="order">Hymenoptera</tp:taxon-name-part></tp:taxon-name>, <tp:taxon-name><tp:taxon-name-part taxon-name-part-type="family">Formicidae</tp:taxon-name-part></tp:taxon-name>, <tp:taxon-name><tp:taxon-name-part taxon-name-part-type="subfamily">Myrmicinae</tp:taxon-name-part></tp:taxon-name>) in Hong Kong with the description of three new species and the addition of five native and four introduced species records</article-title><source>Zookeys</source><day>18</day><month>3</month><year>2019</year><volume>831</volume><fpage>1</fpage><lpage>48</lpage><pub-id pub-id-type="doi">10.3897/zookeys.831.31515</pub-id></mixed-citation></tp:treatment-meta><tp:nomenclature><tp:taxon-name>
            <tp:taxon-name-part taxon-name-part-type="genus" reg="Strumigenys">Strumigenys</tp:taxon-name-part>
            <tp:taxon-name-part taxon-name-part-type="species" reg="sydorata">sydorata</tp:taxon-name-part>
          </tp:taxon-name><tp:taxon-authority>Bolton, 2000</tp:taxon-authority><tp:taxon-status xmlns:xlink="http://www.w3.org/1999/xlink" xlink:type="simple">- new record</tp:taxon-status><xref ref-type="fig" rid="F8">Fig. 8D–F</xref><tp:nomenclature-citation-list><tp:nomenclature-citation><tp:taxon-name>
                <tp:taxon-name-part taxon-name-part-type="genus" reg="Strumigenys">Strumigenys</tp:taxon-name-part>
                <tp:taxon-name-part taxon-name-part-type="species" reg="sydorata">sydorata</tp:taxon-name-part>
              </tp:taxon-name><comment><xref ref-type="bibr" rid="B2">Bolton 2000</xref>: 876 (w. q.) JAVA. Indomalaya.</comment></tp:nomenclature-citation></tp:nomenclature-citation-list></tp:nomenclature><tp:treatment-sec sec-type="material" id="SECID0EM5CK"><title>Material examined.</title><p>HONG KONG: North District, Kuk Po San Uk, <named-content xmlns:xlink="http://www.w3.org/1999/xlink" content-type="dwc:verbatimCoordinates" xlink:type="simple"><named-content content-type="geo-json" specific-use="{&#34;type&#34;:&#34;Point&#34;,&#34;coordinates&#34;:[114.234680,22.529120]}" id="NCID0EV5CK" xlink:type="simple">22.52912N, 114.23468E</named-content></named-content>, 15.11.2016, R.H. Lee, Winkler, <abbrev xmlns:xlink="http://www.w3.org/1999/xlink" content-type="institution" xlink:title="Insect Biodiversity and Biogeography Laboratory" id="ABBRID0E15CK" xlink:type="simple">IBBL</abbrev>; Sha Tin District, Tai Po Kau, <named-content xmlns:xlink="http://www.w3.org/1999/xlink" content-type="dwc:verbatimCoordinates" xlink:type="simple"><named-content content-type="geo-json" specific-use="{&#34;type&#34;:&#34;Point&#34;,&#34;coordinates&#34;:[114.181780,22.426140]}" id="NCID0EC6CK" xlink:type="simple">22.42614N, 114.18178E</named-content></named-content>, 162 m, 06.07.2017, R.H. Lee, pitfall trap, <abbrev xmlns:xlink="http://www.w3.org/1999/xlink" content-type="institution" xlink:title="Insect Biodiversity and Biogeography Laboratory" id="ABBRID0EH6CK" xlink:type="simple">IBBL</abbrev>; Tai Po District, Sha Lo Tong, <named-content xmlns:xlink="http://www.w3.org/1999/xlink" content-type="dwc:verbatimCoordinates" xlink:type="simple"><named-content content-type="geo-json" specific-use="{&#34;type&#34;:&#34;Point&#34;,&#34;coordinates&#34;:[114.182830,22.481767]}" id="NCID0EP6CK" xlink:type="simple">22.481767N, 114.18283E</named-content></named-content>, 28.05.2015, R.H. Lee, Winkler, <abbrev xmlns:xlink="http://www.w3.org/1999/xlink" content-type="institution" xlink:title="Insect Biodiversity and Biogeography Laboratory" id="ABBRID0EU6CK" xlink:type="simple">IBBL</abbrev>; Tai Po District, Tai Om, <named-content xmlns:xlink="http://www.w3.org/1999/xlink" content-type="dwc:verbatimCoordinates" xlink:type="simple"><named-content content-type="geo-json" specific-use="{&#34;type&#34;:&#34;Point&#34;,&#34;coordinates&#34;:[114.133500,22.441900]}" id="NCID0E36CK" xlink:type="simple">22.4419N, 114.1335E</named-content></named-content>, 76 m, 05.10.2016, Winkler, <abbrev xmlns:xlink="http://www.w3.org/1999/xlink" content-type="institution" xlink:title="Insect Biodiversity and Biogeography Laboratory" id="ABBRID0EBADK" xlink:type="simple">IBBL</abbrev>; Tai Po District, Tai Om, <named-content xmlns:xlink="http://www.w3.org/1999/xlink" content-type="dwc:verbatimCoordinates" xlink:type="simple"><named-content content-type="geo-json" specific-use="{&#34;type&#34;:&#34;Point&#34;,&#34;coordinates&#34;:[114.134300,22.442300]}" id="NCID0EJADK" xlink:type="simple">22.4423N, 114.1343E</named-content></named-content>, 81 m, 07.08.2015, T. Tsang, Winkler, <abbrev xmlns:xlink="http://www.w3.org/1999/xlink" content-type="institution" xlink:title="Insect Biodiversity and Biogeography Laboratory" id="ABBRID0EOADK" xlink:type="simple">IBBL</abbrev>.</p></tp:treatment-sec><tp:treatment-sec sec-type="description" id="SECID0ETADK"><title>Measurements.</title><p>Worker (<italic>n</italic> = 1): <abbrev xmlns:xlink="http://www.w3.org/1999/xlink" xlink:title="Total Length" id="ABBRID0E2ADK" xlink:type="simple">TL</abbrev> 2.5, <abbrev xmlns:xlink="http://www.w3.org/1999/xlink" xlink:title="Head Length" id="ABBRID0E6ADK" xlink:type="simple">HL</abbrev> 0.69, <abbrev xmlns:xlink="http://www.w3.org/1999/xlink" xlink:title="Head Width" id="ABBRID0EDBDK" xlink:type="simple">HW</abbrev> 0.53, <abbrev xmlns:xlink="http://www.w3.org/1999/xlink" xlink:title="Scape Length" id="ABBRID0EHBDK" xlink:type="simple">MandL</abbrev> 0.19, <abbrev xmlns:xlink="http://www.w3.org/1999/xlink" xlink:title="Scape Length" id="ABBRID0ELBDK" xlink:type="simple">SL</abbrev> 0.28, <abbrev xmlns:xlink="http://www.w3.org/1999/xlink" xlink:title="Eye Length" id="ABBRID0EPBDK" xlink:type="simple">EL</abbrev> 0.059, <abbrev xmlns:xlink="http://www.w3.org/1999/xlink" xlink:title="Pronotal Width" id="ABBRID0ETBDK" xlink:type="simple">PW</abbrev> 0.30, <abbrev xmlns:xlink="http://www.w3.org/1999/xlink" xlink:title="Mesosoma Length" id="ABBRID0EXBDK" xlink:type="simple">ML</abbrev> 0.66, <abbrev xmlns:xlink="http://www.w3.org/1999/xlink" xlink:title="Petiolar Length" id="ABBRID0E2BDK" xlink:type="simple">PL</abbrev> 0.24, <abbrev xmlns:xlink="http://www.w3.org/1999/xlink" xlink:title="Petiolar Height" id="ABBRID0E6BDK" xlink:type="simple">PH</abbrev> 0.17, <abbrev xmlns:xlink="http://www.w3.org/1999/xlink" xlink:title="Dorsal Petiolar Width" id="ABBRID0EDCDK" xlink:type="simple">DPW</abbrev> 0.15, <abbrev xmlns:xlink="http://www.w3.org/1999/xlink" xlink:title="Postpetiole Length" id="ABBRID0EHCDK" xlink:type="simple">PPL</abbrev> 0.16, <abbrev xmlns:xlink="http://www.w3.org/1999/xlink" xlink:title="Gaster Length" id="ABBRID0ELCDK" xlink:type="simple">GL</abbrev> 0.52, <abbrev xmlns:xlink="http://www.w3.org/1999/xlink" xlink:title="Cephalic Index" id="ABBRID0EPCDK" xlink:type="simple">CI</abbrev> 77, <abbrev xmlns:xlink="http://www.w3.org/1999/xlink" xlink:title="Mandibular Index" id="ABBRID0ETCDK" xlink:type="simple">MI</abbrev> 28, <abbrev xmlns:xlink="http://www.w3.org/1999/xlink" xlink:title="Scape Index" id="ABBRID0EXCDK" xlink:type="simple">SI</abbrev> 53, <abbrev xmlns:xlink="http://www.w3.org/1999/xlink" xlink:title="Ocular Index" id="ABBRID0E2CDK" xlink:type="simple">OI</abbrev> 11, <abbrev xmlns:xlink="http://www.w3.org/1999/xlink" xlink:title="Lateral Petiolar Index" id="ABBRID0E6CDK" xlink:type="simple">LPI</abbrev> 70, <abbrev xmlns:xlink="http://www.w3.org/1999/xlink" xlink:title="Dorsal Petiolar Index" id="ABBRID0EDDDK" xlink:type="simple">DPI</abbrev> 62.</p></tp:treatment-sec><tp:treatment-sec sec-type="Geographic range" id="SECID0EHDDK"><title>Geographic range.</title><p>China (Hong Kong), Indonesia (Java), Thailand, Vietnam.</p></tp:treatment-sec><tp:treatment-sec sec-type="ecology" id="SECID0EMDDK"><title>Ecology.</title><p>This is a rare species in Hong Kong collected only within secondary forests and Feng Shui woods (Fig. <xref ref-type="fig" rid="F10">10</xref>). Elevations of collection sites ranged from 15 to 170 m.</p></tp:treatment-sec><tp:treatment-sec sec-type="comments" id="SECID0EWDDK"><title>Comments.</title><p>This new record from Hong Kong represents another important geographic extension of 900 km north-eastward in Mainland Asia, with the closest record known from Cúc Phương in Vietnam (<xref ref-type="bibr" rid="B10">Eguchi et al. 2011</xref>). <italic><tp:taxon-name><tp:taxon-name-part taxon-name-part-type="genus" reg="Strumigenys">Strumigenys</tp:taxon-name-part><tp:taxon-name-part taxon-name-part-type="species" reg="sydorata">sydorata</tp:taxon-name-part></tp:taxon-name></italic> belongs to the <italic>lyroessa</italic>-complex within the <italic><tp:taxon-name><tp:taxon-name-part taxon-name-part-type="genus" reg="Strumigenys">S.</tp:taxon-name-part><tp:taxon-name-part taxon-name-part-type="species" reg="lyroessa">lyroessa</tp:taxon-name-part></tp:taxon-name></italic>-group. This species can be separated from others in this group by the presence of pronotal humeral hairs, a smooth first gastral tergite, a well-developed lamella along the propodeal declivity, and a larger preapical tooth when compared to the apicodorsal tooth on mandibles. The latter character separates it from <italic><tp:taxon-name><tp:taxon-name-part taxon-name-part-type="genus" reg="Strumigenys">S.</tp:taxon-name-part><tp:taxon-name-part taxon-name-part-type="species" reg="arrogantia">arrogantia</tp:taxon-name-part></tp:taxon-name></italic>, which is slightly smaller than <italic><tp:taxon-name><tp:taxon-name-part taxon-name-part-type="genus" reg="Strumigenys">S.</tp:taxon-name-part><tp:taxon-name-part taxon-name-part-type="species" reg="sydorata">sydorata</tp:taxon-name-part></tp:taxon-name></italic>.</p></tp:treatment-sec><tp:treatment-sec><!--Section generated to contain objects referenced in tp:taxon-treatment.--><fig id="F8" position="float" orientation="portrait"><label>Figure 8.</label><caption><p>New species records for Hong Kong, in full-face, profile, and dorsal view, respectively <bold>A–C</bold> worker of <italic><tp:taxon-name><tp:taxon-name-part taxon-name-part-type="genus" reg="Strumigenys">S.</tp:taxon-name-part><tp:taxon-name-part taxon-name-part-type="species" reg="kichijo">kichijo</tp:taxon-name-part></tp:taxon-name></italic> (RHL003471) <bold>D–F</bold> worker of <italic><tp:taxon-name><tp:taxon-name-part taxon-name-part-type="genus" reg="Strumigenys">S.</tp:taxon-name-part><tp:taxon-name-part taxon-name-part-type="species" reg="sydorata">sydorata</tp:taxon-name-part></tp:taxon-name></italic> (RHL003404) <bold>G–I</bold> worker of <italic><tp:taxon-name><tp:taxon-name-part taxon-name-part-type="genus" reg="Strumigenys">S.</tp:taxon-name-part><tp:taxon-name-part taxon-name-part-type="species" reg="tisiphone">tisiphone</tp:taxon-name-part></tp:taxon-name></italic> (RHL02818).</p></caption><graphic xmlns:xlink="http://www.w3.org/1999/xlink" xlink:href="zookeys-831-001-g008.jpg" position="float" orientation="portrait" xlink:type="simple" id="oo_274294.jpg"/></fig><fig id="F10" position="float" orientation="portrait"><label>Figure 10.</label><caption><p>Distribution of <italic><tp:taxon-name><tp:taxon-name-part taxon-name-part-type="genus" reg="Strumigenys">Strumigenys</tp:taxon-name-part></tp:taxon-name></italic> species in Hong Kong <bold>A</bold><italic><tp:taxon-name><tp:taxon-name-part taxon-name-part-type="genus" reg="Strumigenys">S.</tp:taxon-name-part><tp:taxon-name-part taxon-name-part-type="species" reg="membranifera">membranifera</tp:taxon-name-part></tp:taxon-name></italic>, <italic><tp:taxon-name><tp:taxon-name-part taxon-name-part-type="genus" reg="Strumigenys">S.</tp:taxon-name-part><tp:taxon-name-part taxon-name-part-type="species" reg="minutula">minutula</tp:taxon-name-part></tp:taxon-name></italic>, and <italic><tp:taxon-name><tp:taxon-name-part taxon-name-part-type="genus" reg="Strumigenys">S.</tp:taxon-name-part><tp:taxon-name-part taxon-name-part-type="species" reg="mitis">mitis</tp:taxon-name-part></tp:taxon-name></italic><bold>B</bold><tp:taxon-name><tp:taxon-name-part taxon-name-part-type="genus" reg="Strumigenys">S.</tp:taxon-name-part><tp:taxon-name-part taxon-name-part-type="uncertainty-rank">cf.</tp:taxon-name-part><tp:taxon-name-part taxon-name-part-type="species" reg="mutica">mutica</tp:taxon-name-part></tp:taxon-name>, <italic><tp:taxon-name><tp:taxon-name-part taxon-name-part-type="genus" reg="Strumigenys">S.</tp:taxon-name-part><tp:taxon-name-part taxon-name-part-type="species" reg="nanzanensis">nanzanensis</tp:taxon-name-part></tp:taxon-name></italic>, and <italic><tp:taxon-name><tp:taxon-name-part taxon-name-part-type="genus" reg="Strumigenys">S.</tp:taxon-name-part><tp:taxon-name-part taxon-name-part-type="species" reg="nathistorisoc">nathistorisoc</tp:taxon-name-part></tp:taxon-name></italic> sp. n. <bold>C</bold><italic><tp:taxon-name><tp:taxon-name-part taxon-name-part-type="genus" reg="Strumigenys">S.</tp:taxon-name-part><tp:taxon-name-part taxon-name-part-type="species" reg="nepalensis">nepalensis</tp:taxon-name-part></tp:taxon-name></italic>, <italic><tp:taxon-name><tp:taxon-name-part taxon-name-part-type="genus" reg="Strumigenys">S.</tp:taxon-name-part><tp:taxon-name-part taxon-name-part-type="species" reg="rallarhina">rallarhina</tp:taxon-name-part></tp:taxon-name></italic>, and <italic><tp:taxon-name><tp:taxon-name-part taxon-name-part-type="genus" reg="Strumigenys">S.</tp:taxon-name-part><tp:taxon-name-part taxon-name-part-type="species" reg="rogeri">rogeri</tp:taxon-name-part></tp:taxon-name></italic>* <bold>D</bold><italic><tp:taxon-name><tp:taxon-name-part taxon-name-part-type="genus" reg="Strumigenys">S.</tp:taxon-name-part><tp:taxon-name-part taxon-name-part-type="species" reg="sauteri">sauteri</tp:taxon-name-part></tp:taxon-name></italic>, <italic><tp:taxon-name><tp:taxon-name-part taxon-name-part-type="genus" reg="Strumigenys">S.</tp:taxon-name-part><tp:taxon-name-part taxon-name-part-type="species" reg="sydorata">sydorata</tp:taxon-name-part></tp:taxon-name></italic>, and <italic><tp:taxon-name><tp:taxon-name-part taxon-name-part-type="genus" reg="Strumigenys">S.</tp:taxon-name-part><tp:taxon-name-part taxon-name-part-type="species" reg="tisiphone">tisiphone</tp:taxon-name-part></tp:taxon-name></italic>. Circles represent species previously recorded from Hong Kong, diamonds represent newly recorded species, and stars represent new species. Newly recorded introduced species are shown with red squares. Green shaded portions of the map correspond with higher levels of tree cover, and grey with lower levels of tree cover. *To avoid confusion, <italic><tp:taxon-name><tp:taxon-name-part taxon-name-part-type="genus" reg="Strumigenys">S.</tp:taxon-name-part><tp:taxon-name-part taxon-name-part-type="species" reg="rogeri">rogeri</tp:taxon-name-part></tp:taxon-name></italic> (a newly recorded introduced species) is represented by a yellow square instead of a red square.</p></caption><graphic xmlns:xlink="http://www.w3.org/1999/xlink" xlink:href="zookeys-831-001-g010.jpg" position="float" orientation="portrait" xlink:type="simple" id="oo_274296.jpg"/></fig></tp:treatment-sec><ref-list><ref id="B2"><mixed-citation xmlns:xlink="http://www.w3.org/1999/xlink" xlink:type="simple"><person-group><name name-style="western"><surname>Bolton</surname><given-names>B</given-names></name></person-group> (<year>2000</year>) <article-title>The ant tribe <tp:taxon-name><tp:taxon-name-part taxon-name-part-type="tribe">Dacetini</tp:taxon-name-part></tp:taxon-name>.</article-title><source>Memoirs of the American Entomological Institute</source><volume>65</volume>: <fpage>1</fpage>–<lpage>1028</lpage>.</mixed-citation></ref><ref id="B10"><mixed-citation xmlns:xlink="http://www.w3.org/1999/xlink" xlink:type="simple"><person-group><name name-style="western"><surname>Eguchi</surname><given-names>K</given-names></name><name name-style="western"><surname>Bui</surname><given-names>TV</given-names></name><name name-style="western"><surname>Yamane</surname><given-names>S</given-names></name></person-group> (<year>2011</year>) <article-title>Generic synopsis of the <tp:taxon-name><tp:taxon-name-part taxon-name-part-type="family">Formicidae</tp:taxon-name-part></tp:taxon-name> of Vietnam (<tp:taxon-name><tp:taxon-name-part taxon-name-part-type="class">Insecta</tp:taxon-name-part></tp:taxon-name>: <tp:taxon-name><tp:taxon-name-part taxon-name-part-type="order">Hymenoptera</tp:taxon-name-part></tp:taxon-name>), part I – <tp:taxon-name><tp:taxon-name-part taxon-name-part-type="subfamily">Myrmicinae</tp:taxon-name-part></tp:taxon-name> and <tp:taxon-name><tp:taxon-name-part taxon-name-part-type="subfamily">Pseudomyrmecinae</tp:taxon-name-part></tp:taxon-name>.</article-title><source>Zootaxa</source><volume>2878</volume>: <fpage>1</fpage>–<lpage>61</lpage>. <ext-link xlink:type="simple" ext-link-type="doi" xlink:href="10.11646/zootaxa.2878.1.1">https://doi.org/10.11646/zootaxa.2878.1.1</ext-link></mixed-citation></ref></ref-list></tp:taxon-treatment>
